# Supplementary material for: Transposon Insertion Finder (TIF): a novel program for detection of de novo transpositions of transposable elements
Source: BMC Bioinformatics. 2014 Mar 14;15:71. doi: 10.1186/1471-2105-15-71 (PMC4004357; doi:10.1186/1471-2105-15-71)
Supplement: Additional file 1 — Result of basic TIF (shown in Figure 2) and BLAST search. [file 1471-2105-15-71-S1.txt]

Result of basic TIF (shown in Figure 2)

Line: ttm2

>TSD ACTTT head
ACTTTTTTTATGGAGAAGGACCTTTTGCTGTATTCTTTTCATATGATCGATGCTAGTGGGCTGCTTAGTATCATACTTT
>TSD ACTTT tail
ACTTTTACTGGTGAGCTGAAGTTAGGAACACGTTTGCTCTGTTTTGATTGTTTGTAATATTTTCTCTTCTCTTAGCG
>TSD CTATC head
TTTGAAGCTCTCAGGAGCGAGACTATGGAAGGTATGATTAGAACAGGCATCATTTTAAGTGCAGTCTGCCTGTGCTATC
>TSD CTATC tail
CTATCAACTTCTTGGATACATCAGCAGCCCTTTAGTTTGCTACTTTACTGCACTCTGCACGTGGAGACCTTCAAGATTT
>TSD CTCCT head
TGATGTAATCTCTGCCTTCACTTTTCATATCAACTGCACAAAGATGTTTACTTAGCTCTACATTTCTTGTTCTTCTCCT
>TSD CTCCT tail
CTCCTTTCTTTGCAGGATCCACCTGATTGGCATGAAATCATTGCGTACTTCCATGGGTCTGAACTTCAGAATTACT
>TSD CTTGC head
AAGATATGGTCCAGTCACTGCTGATGGATCCTAACTTATATTTTATTCGATAATTTGAAGATATATGCTAGTATCTTGC
>TSD CTTGC tail
CTTGCAAGGGATATTTTGTCCAACTGCATCAACAAAATTAGGCATCAAGATTTGGATGTTGGTAAGCACATCCTCTCT
>TSD GTTTC head
TACTCTCCGTACAAAAATTCAAGGCATGCATGTATTTCAAAACGTTGACATTTACAACTTTTGTCTAATACTCGTTTC
>TSD GTTTC tail
GTTTCCATCATGTTTGGTCATGTTGAATACAGTACATTAGTCCATTCATCATGCTATCTGTTTTGTCAAGGTTTTAGTC
>TSD TGTGT head
GTCTGGTGAAGAGCAAAATCACTTTTCAAGTAGGAGTACTTGGCACCAATGAGCCCCACTGATTGTCAGTGTGTGT
>TSD TGTGT tail
TGTGTGAGGTCACAGTTTTATCATCACTGTCAGGCAGCATCCATGCCAATGAAGTGTGCCACCAACAACTCCAGCAGCT


Condition of BLAST search for ttm2

blastall -p blastn -d IRGSP1.0 -i query -b 1 -F T -g T -m 0 > result

BLASTN 2.2.26 [Sep-21-2011]


Reference: Altschul, Stephen F., Thomas L. Madden, Alejandro A. Schaffer, 
Jinghui Zhang, Zheng Zhang, Webb Miller, and David J. Lipman (1997), 
"Gapped BLAST and PSI-BLAST: a new generation of protein database search
programs",  Nucleic Acids Res. 25:3389-3402.

Query= TSD ACTTT head
         (79 letters)

Database: IRGSP1.0 
           12 sequences; 373,245,519 total letters

Searching..................................................done


                                                                 Score    E
Sequences producing significant alignments:                      (bits) Value

chr10                                                                 139   3e-32
chr11                                                                  36   0.30 
chr02                                                                  36   0.30 
chr08                                                                  34   1.2  
chr07                                                                  34   1.2  
chr05                                                                  34   1.2  
chr03                                                                  34   1.2  
chr01                                                                  34   1.2  
chr09                                                                  32   4.7  
chr06                                                                  32   4.7  

>chr10
          Length = 23207287

 Score =  139 bits (70), Expect = 3e-32
 Identities = 70/70 (100%)
 Strand = Plus / Plus

                                                                            
Query: 10       atggagaaggaccttttgctgtattcttttcatatgatcgatgctagtgggctgcttagt 69
                ||||||||||||||||||||||||||||||||||||||||||||||||||||||||||||
Sbjct: 22530938 atggagaaggaccttttgctgtattcttttcatatgatcgatgctagtgggctgcttagt 22530997

                          
Query: 70       atcatacttt 79
                ||||||||||
Sbjct: 22530998 atcatacttt 22531007


 Score = 34.2 bits (17), Expect = 1.2
 Identities = 17/17 (100%)
 Strand = Plus / Plus

                                
Query: 23      ttttgctgtattctttt 39
               |||||||||||||||||
Sbjct: 7715115 ttttgctgtattctttt 7715131


BLASTN 2.2.26 [Sep-21-2011]


Reference: Altschul, Stephen F., Thomas L. Madden, Alejandro A. Schaffer, 
Jinghui Zhang, Zheng Zhang, Webb Miller, and David J. Lipman (1997), 
"Gapped BLAST and PSI-BLAST: a new generation of protein database search
programs",  Nucleic Acids Res. 25:3389-3402.

Query= TSD ACTTT tail
         (77 letters)

Database: IRGSP1.0 
           12 sequences; 373,245,519 total letters

Searching..................................................done


                                                                 Score    E
Sequences producing significant alignments:                      (bits) Value

chr10                                                                 153   2e-36
chr12                                                                  34   1.1  
chr08                                                                  34   1.1  
chr06                                                                  34   1.1  
chr02                                                                  34   1.1  
chr01                                                                  34   1.1  
chr11                                                                  32   4.5  
chr09                                                                  32   4.5  
chr07                                                                  32   4.5  
chr05                                                                  32   4.5  
chr04                                                                  32   4.5  
chr03                                                                  32   4.5  

>chr10
          Length = 23207287

 Score =  153 bits (77), Expect = 2e-36
 Identities = 77/77 (100%)
 Strand = Plus / Plus

                                                                            
Query: 1        acttttactggtgagctgaagttaggaacacgtttgctctgttttgattgtttgtaatat 60
                ||||||||||||||||||||||||||||||||||||||||||||||||||||||||||||
Sbjct: 22531003 acttttactggtgagctgaagttaggaacacgtttgctctgttttgattgtttgtaatat 22531062

                                 
Query: 61       tttctcttctcttagcg 77
                |||||||||||||||||
Sbjct: 22531063 tttctcttctcttagcg 22531079


 Score = 32.2 bits (16), Expect = 4.5
 Identities = 16/16 (100%)
 Strand = Plus / Minus

                                
Query: 58       tattttctcttctctt 73
                ||||||||||||||||
Sbjct: 15249474 tattttctcttctctt 15249459


 Score = 32.2 bits (16), Expect = 4.5
 Identities = 16/16 (100%)
 Strand = Plus / Plus

                                
Query: 57       atattttctcttctct 72
                ||||||||||||||||
Sbjct: 22050725 atattttctcttctct 22050740


 Score = 32.2 bits (16), Expect = 4.5
 Identities = 16/16 (100%)
 Strand = Plus / Plus

                                
Query: 51       tttgtaatattttctc 66
                ||||||||||||||||
Sbjct: 22479471 tttgtaatattttctc 22479486


BLASTN 2.2.26 [Sep-21-2011]


Reference: Altschul, Stephen F., Thomas L. Madden, Alejandro A. Schaffer, 
Jinghui Zhang, Zheng Zhang, Webb Miller, and David J. Lipman (1997), 
"Gapped BLAST and PSI-BLAST: a new generation of protein database search
programs",  Nucleic Acids Res. 25:3389-3402.

Query= TSD CTATC head
         (79 letters)

Database: IRGSP1.0 
           12 sequences; 373,245,519 total letters

Searching..................................................done


                                                                 Score    E
Sequences producing significant alignments:                      (bits) Value

chr05                                                                 157   1e-37
chr10                                                                  34   1.2  
chr06                                                                  34   1.2  
chr04                                                                  34   1.2  
chr03                                                                  34   1.2  
chr02                                                                  34   1.2  
chr01                                                                  34   1.2  
chr12                                                                  32   4.7  
chr11                                                                  32   4.7  
chr09                                                                  32   4.7  
chr08                                                                  32   4.7  
chr07                                                                  32   4.7  

>chr05
          Length = 29958434

 Score =  157 bits (79), Expect = 1e-37
 Identities = 79/79 (100%)
 Strand = Plus / Plus

                                                                           
Query: 1       tttgaagctctcaggagcgagactatggaaggtatgattagaacaggcatcattttaagt 60
               ||||||||||||||||||||||||||||||||||||||||||||||||||||||||||||
Sbjct: 1925831 tttgaagctctcaggagcgagactatggaaggtatgattagaacaggcatcattttaagt 1925890

                                  
Query: 61      gcagtctgcctgtgctatc 79
               |||||||||||||||||||
Sbjct: 1925891 gcagtctgcctgtgctatc 1925909


 Score = 32.2 bits (16), Expect = 4.7
 Identities = 16/16 (100%)
 Strand = Plus / Plus

                              
Query: 50     tcattttaagtgcagt 65
              ||||||||||||||||
Sbjct: 793958 tcattttaagtgcagt 793973


 Score = 32.2 bits (16), Expect = 4.7
 Identities = 16/16 (100%)
 Strand = Plus / Minus

                               
Query: 51      cattttaagtgcagtc 66
               ||||||||||||||||
Sbjct: 5651705 cattttaagtgcagtc 5651690


 Score = 32.2 bits (16), Expect = 4.7
 Identities = 16/16 (100%)
 Strand = Plus / Plus

                                
Query: 50       tcattttaagtgcagt 65
                ||||||||||||||||
Sbjct: 15978098 tcattttaagtgcagt 15978113


 Score = 32.2 bits (16), Expect = 4.7
 Identities = 16/16 (100%)
 Strand = Plus / Minus

                                
Query: 51       cattttaagtgcagtc 66
                ||||||||||||||||
Sbjct: 23906476 cattttaagtgcagtc 23906461


BLASTN 2.2.26 [Sep-21-2011]


Reference: Altschul, Stephen F., Thomas L. Madden, Alejandro A. Schaffer, 
Jinghui Zhang, Zheng Zhang, Webb Miller, and David J. Lipman (1997), 
"Gapped BLAST and PSI-BLAST: a new generation of protein database search
programs",  Nucleic Acids Res. 25:3389-3402.

Query= TSD CTATC tail
         (79 letters)

Database: IRGSP1.0 
           12 sequences; 373,245,519 total letters

Searching..................................................done


                                                                 Score    E
Sequences producing significant alignments:                      (bits) Value

chr05                                                                 157   1e-37
chr08                                                                  34   1.2  
chr02                                                                  34   1.2  
chr10                                                                  32   4.7  
chr07                                                                  32   4.7  
chr06                                                                  32   4.7  
chr04                                                                  32   4.7  
chr01                                                                  32   4.7  

>chr05
          Length = 29958434

 Score =  157 bits (79), Expect = 1e-37
 Identities = 79/79 (100%)
 Strand = Plus / Plus

                                                                           
Query: 1       ctatcaacttcttggatacatcagcagccctttagtttgctactttactgcactctgcac 60
               ||||||||||||||||||||||||||||||||||||||||||||||||||||||||||||
Sbjct: 1925905 ctatcaacttcttggatacatcagcagccctttagtttgctactttactgcactctgcac 1925964

                                  
Query: 61      gtggagaccttcaagattt 79
               |||||||||||||||||||
Sbjct: 1925965 gtggagaccttcaagattt 1925983


BLASTN 2.2.26 [Sep-21-2011]


Reference: Altschul, Stephen F., Thomas L. Madden, Alejandro A. Schaffer, 
Jinghui Zhang, Zheng Zhang, Webb Miller, and David J. Lipman (1997), 
"Gapped BLAST and PSI-BLAST: a new generation of protein database search
programs",  Nucleic Acids Res. 25:3389-3402.

Query= TSD CTCCT head
         (79 letters)

Database: IRGSP1.0 
           12 sequences; 373,245,519 total letters

Searching..................................................done


                                                                 Score    E
Sequences producing significant alignments:                      (bits) Value

chr10                                                                 157   1e-37
chr11                                                                  34   1.2  
chr07                                                                  34   1.2  
chr05                                                                  34   1.2  
chr04                                                                  34   1.2  
chr01                                                                  34   1.2  
chr08                                                                  32   4.7  
chr06                                                                  32   4.7  
chr03                                                                  32   4.7  
chr02                                                                  32   4.7  

>chr10
          Length = 23207287

 Score =  157 bits (79), Expect = 1e-37
 Identities = 79/79 (100%)
 Strand = Plus / Plus

                                                                            
Query: 1        tgatgtaatctctgccttcacttttcatatcaactgcacaaagatgtttacttagctcta 60
                ||||||||||||||||||||||||||||||||||||||||||||||||||||||||||||
Sbjct: 15415295 tgatgtaatctctgccttcacttttcatatcaactgcacaaagatgtttacttagctcta 15415354

                                   
Query: 61       catttcttgttcttctcct 79
                |||||||||||||||||||
Sbjct: 15415355 catttcttgttcttctcct 15415373


BLASTN 2.2.26 [Sep-21-2011]


Reference: Altschul, Stephen F., Thomas L. Madden, Alejandro A. Schaffer, 
Jinghui Zhang, Zheng Zhang, Webb Miller, and David J. Lipman (1997), 
"Gapped BLAST and PSI-BLAST: a new generation of protein database search
programs",  Nucleic Acids Res. 25:3389-3402.

Query= TSD CTCCT tail
         (76 letters)

Database: IRGSP1.0 
           12 sequences; 373,245,519 total letters

Searching..................................................done


                                                                 Score    E
Sequences producing significant alignments:                      (bits) Value

chr10                                                                 143   2e-33
chr11                                                                  32   4.4  
chr06                                                                  32   4.4  
chr05                                                                  32   4.4  
chr03                                                                  32   4.4  
chr01                                                                  32   4.4  

>chr10
          Length = 23207287

 Score =  143 bits (72), Expect = 2e-33
 Identities = 75/76 (98%)
 Strand = Plus / Plus

                                                                            
Query: 1        ctcctttctttgcaggatccacctgattggcatgaaatcattgcgtacttccatgggtct 60
                ||||||||||||||||||||||||||||||||||||||| ||||||||||||||||||||
Sbjct: 15419578 ctcctttctttgcaggatccacctgattggcatgaaatccttgcgtacttccatgggtct 15419637

                                
Query: 61       gaacttcagaattact 76
                ||||||||||||||||
Sbjct: 15419638 gaacttcagaattact 15419653


 Score = 32.2 bits (16), Expect = 4.4
 Identities = 16/16 (100%)
 Strand = Plus / Minus

                               
Query: 59      ctgaacttcagaatta 74
               ||||||||||||||||
Sbjct: 8476102 ctgaacttcagaatta 8476087


BLASTN 2.2.26 [Sep-21-2011]


Reference: Altschul, Stephen F., Thomas L. Madden, Alejandro A. Schaffer, 
Jinghui Zhang, Zheng Zhang, Webb Miller, and David J. Lipman (1997), 
"Gapped BLAST and PSI-BLAST: a new generation of protein database search
programs",  Nucleic Acids Res. 25:3389-3402.

Query= TSD CTTGC head
         (79 letters)

Database: IRGSP1.0 
           12 sequences; 373,245,519 total letters

Searching..................................................done


                                                                 Score    E
Sequences producing significant alignments:                      (bits) Value

chr10                                                                 157   1e-37
chr07                                                                  36   0.30 
chr11                                                                  34   1.2  
chr03                                                                  34   1.2  
chr02                                                                  34   1.2  
chr01                                                                  34   1.2  
chr09                                                                  32   4.7  
chr08                                                                  32   4.7  
chr05                                                                  32   4.7  
chr04                                                                  32   4.7  

>chr10
          Length = 23207287

 Score =  157 bits (79), Expect = 1e-37
 Identities = 79/79 (100%)
 Strand = Plus / Minus

                                                                            
Query: 1        aagatatggtccagtcactgctgatggatcctaacttatattttattcgataatttgaag 60
                ||||||||||||||||||||||||||||||||||||||||||||||||||||||||||||
Sbjct: 22134792 aagatatggtccagtcactgctgatggatcctaacttatattttattcgataatttgaag 22134733

                                   
Query: 61       atatatgctagtatcttgc 79
                |||||||||||||||||||
Sbjct: 22134732 atatatgctagtatcttgc 22134714


 Score = 32.2 bits (16), Expect = 4.7
 Identities = 16/16 (100%)
 Strand = Plus / Plus

                               
Query: 51      taatttgaagatatat 66
               ||||||||||||||||
Sbjct: 1822539 taatttgaagatatat 1822554


 Score = 32.2 bits (16), Expect = 4.7
 Identities = 16/16 (100%)
 Strand = Plus / Plus

                               
Query: 51      taatttgaagatatat 66
               ||||||||||||||||
Sbjct: 3537219 taatttgaagatatat 3537234


BLASTN 2.2.26 [Sep-21-2011]


Reference: Altschul, Stephen F., Thomas L. Madden, Alejandro A. Schaffer, 
Jinghui Zhang, Zheng Zhang, Webb Miller, and David J. Lipman (1997), 
"Gapped BLAST and PSI-BLAST: a new generation of protein database search
programs",  Nucleic Acids Res. 25:3389-3402.

Query= TSD CTTGC tail
         (78 letters)

Database: IRGSP1.0 
           12 sequences; 373,245,519 total letters

Searching..................................................done


                                                                 Score    E
Sequences producing significant alignments:                      (bits) Value

chr10                                                                 155   5e-37
chr05                                                                  36   0.29 
chr01                                                                  36   0.29 
chr02                                                                  34   1.2  
chr12                                                                  32   4.6  
chr08                                                                  32   4.6  
chr06                                                                  32   4.6  
chr04                                                                  32   4.6  
chr03                                                                  32   4.6  

>chr10
          Length = 23207287

 Score =  155 bits (78), Expect = 5e-37
 Identities = 78/78 (100%)
 Strand = Plus / Minus

                                                                            
Query: 1        cttgcaagggatattttgtccaactgcatcaacaaaattaggcatcaagatttggatgtt 60
                ||||||||||||||||||||||||||||||||||||||||||||||||||||||||||||
Sbjct: 22134718 cttgcaagggatattttgtccaactgcatcaacaaaattaggcatcaagatttggatgtt 22134659

                                  
Query: 61       ggtaagcacatcctctct 78
                ||||||||||||||||||
Sbjct: 22134658 ggtaagcacatcctctct 22134641


 Score = 32.2 bits (16), Expect = 4.6
 Identities = 19/20 (95%)
 Strand = Plus / Plus

                                   
Query: 19      tccaactgcatcaacaaaat 38
               ||||||||||||||| ||||
Sbjct: 7451005 tccaactgcatcaaccaaat 7451024


 Score = 32.2 bits (16), Expect = 4.6
 Identities = 16/16 (100%)
 Strand = Plus / Minus

                                
Query: 13       attttgtccaactgca 28
                ||||||||||||||||
Sbjct: 19403637 attttgtccaactgca 19403622


 Score = 32.2 bits (16), Expect = 4.6
 Identities = 16/16 (100%)
 Strand = Plus / Plus

                                
Query: 26       gcatcaacaaaattag 41
                ||||||||||||||||
Sbjct: 19671062 gcatcaacaaaattag 19671077


 Score = 32.2 bits (16), Expect = 4.6
 Identities = 19/20 (95%)
 Strand = Plus / Plus

                                    
Query: 39       taggcatcaagatttggatg 58
                ||||||||||||||| ||||
Sbjct: 22076797 taggcatcaagatttagatg 22076816


BLASTN 2.2.26 [Sep-21-2011]


Reference: Altschul, Stephen F., Thomas L. Madden, Alejandro A. Schaffer, 
Jinghui Zhang, Zheng Zhang, Webb Miller, and David J. Lipman (1997), 
"Gapped BLAST and PSI-BLAST: a new generation of protein database search
programs",  Nucleic Acids Res. 25:3389-3402.

Query= TSD GTTTC head
         (78 letters)

Database: IRGSP1.0 
           12 sequences; 373,245,519 total letters

Searching..................................................done


                                                                 Score    E
Sequences producing significant alignments:                      (bits) Value

chr04                                                                 147   1e-34
chr02                                                                  36   0.29 
chr01                                                                  36   0.29 
chr10                                                                  34   1.2  
chr03                                                                  34   1.2  
chr12                                                                  32   4.6  
chr09                                                                  32   4.6  
chr07                                                                  32   4.6  
chr06                                                                  32   4.6  
chr05                                                                  32   4.6  

>chr04
          Length = 35502694

 Score =  147 bits (74), Expect = 1e-34
 Identities = 77/78 (98%)
 Strand = Plus / Plus

                                                                            
Query: 1        tactctccgtacaaaaattcaaggcatgcatgtatttcaaaacgttgacatttacaactt 60
                |||||||||| |||||||||||||||||||||||||||||||||||||||||||||||||
Sbjct: 30258979 tactctccgtccaaaaattcaaggcatgcatgtatttcaaaacgttgacatttacaactt 30259038

                                  
Query: 61       ttgtctaatactcgtttc 78
                ||||||||||||||||||
Sbjct: 30259039 ttgtctaatactcgtttc 30259056


 Score = 34.2 bits (17), Expect = 1.2
 Identities = 17/17 (100%)
 Strand = Plus / Plus

                                
Query: 23      ggcatgcatgtatttca 39
               |||||||||||||||||
Sbjct: 5504614 ggcatgcatgtatttca 5504630


 Score = 32.2 bits (16), Expect = 4.6
 Identities = 19/20 (95%)
 Strand = Plus / Plus

                                   
Query: 11      acaaaaattcaaggcatgca 30
               |||| |||||||||||||||
Sbjct: 7544236 acaataattcaaggcatgca 7544255


 Score = 32.2 bits (16), Expect = 4.6
 Identities = 16/16 (100%)
 Strand = Plus / Minus

                                
Query: 24       gcatgcatgtatttca 39
                ||||||||||||||||
Sbjct: 19996140 gcatgcatgtatttca 19996125


 Score = 32.2 bits (16), Expect = 4.6
 Identities = 16/16 (100%)
 Strand = Plus / Plus

                                
Query: 55       caacttttgtctaata 70
                ||||||||||||||||
Sbjct: 21868419 caacttttgtctaata 21868434


BLASTN 2.2.26 [Sep-21-2011]


Reference: Altschul, Stephen F., Thomas L. Madden, Alejandro A. Schaffer, 
Jinghui Zhang, Zheng Zhang, Webb Miller, and David J. Lipman (1997), 
"Gapped BLAST and PSI-BLAST: a new generation of protein database search
programs",  Nucleic Acids Res. 25:3389-3402.

Query= TSD GTTTC tail
         (79 letters)

Database: IRGSP1.0 
           12 sequences; 373,245,519 total letters

Searching..................................................done


                                                                 Score    E
Sequences producing significant alignments:                      (bits) Value

chr04                                                                 157   1e-37
chr05                                                                  34   1.2  
chr02                                                                  34   1.2  
chr12                                                                  32   4.7  
chr11                                                                  32   4.7  
chr09                                                                  32   4.7  
chr08                                                                  32   4.7  
chr07                                                                  32   4.7  
chr01                                                                  32   4.7  

>chr04
          Length = 35502694

 Score =  157 bits (79), Expect = 1e-37
 Identities = 79/79 (100%)
 Strand = Plus / Plus

                                                                            
Query: 1        gtttccatcatgtttggtcatgttgaatacagtacattagtccattcatcatgctatctg 60
                ||||||||||||||||||||||||||||||||||||||||||||||||||||||||||||
Sbjct: 30259052 gtttccatcatgtttggtcatgttgaatacagtacattagtccattcatcatgctatctg 30259111

                                   
Query: 61       ttttgtcaaggttttagtc 79
                |||||||||||||||||||
Sbjct: 30259112 ttttgtcaaggttttagtc 30259130


 Score = 34.2 bits (17), Expect = 1.2
 Identities = 17/17 (100%)
 Strand = Plus / Plus

                               
Query: 60     gttttgtcaaggtttta 76
              |||||||||||||||||
Sbjct: 267387 gttttgtcaaggtttta 267403


 Score = 32.2 bits (16), Expect = 4.7
 Identities = 16/16 (100%)
 Strand = Plus / Minus

                                
Query: 31       agtacattagtccatt 46
                ||||||||||||||||
Sbjct: 22936001 agtacattagtccatt 22935986


BLASTN 2.2.26 [Sep-21-2011]


Reference: Altschul, Stephen F., Thomas L. Madden, Alejandro A. Schaffer, 
Jinghui Zhang, Zheng Zhang, Webb Miller, and David J. Lipman (1997), 
"Gapped BLAST and PSI-BLAST: a new generation of protein database search
programs",  Nucleic Acids Res. 25:3389-3402.

Query= TSD TGTGT head
         (76 letters)

Database: IRGSP1.0 
           12 sequences; 373,245,519 total letters

Searching..................................................done


                                                                 Score    E
Sequences producing significant alignments:                      (bits) Value

chr07                                                                 151   7e-36
chr09                                                                  34   1.1  
chr08                                                                  34   1.1  
chr06                                                                  34   1.1  
chr05                                                                  34   1.1  
chr04                                                                  34   1.1  
chr02                                                                  34   1.1  
chr12                                                                  32   4.4  
chr03                                                                  32   4.4  
chr01                                                                  32   4.4  

>chr07
          Length = 29697621

 Score =  151 bits (76), Expect = 7e-36
 Identities = 76/76 (100%)
 Strand = Plus / Plus

                                                                            
Query: 1        gtctggtgaagagcaaaatcacttttcaagtaggagtacttggcaccaatgagccccact 60
                ||||||||||||||||||||||||||||||||||||||||||||||||||||||||||||
Sbjct: 26694719 gtctggtgaagagcaaaatcacttttcaagtaggagtacttggcaccaatgagccccact 26694778

                                
Query: 61       gattgtcagtgtgtgt 76
                ||||||||||||||||
Sbjct: 26694779 gattgtcagtgtgtgt 26694794


 Score = 32.2 bits (16), Expect = 4.4
 Identities = 16/16 (100%)
 Strand = Plus / Plus

                                
Query: 39       cttggcaccaatgagc 54
                ||||||||||||||||
Sbjct: 22260614 cttggcaccaatgagc 22260629


BLASTN 2.2.26 [Sep-21-2011]


Reference: Altschul, Stephen F., Thomas L. Madden, Alejandro A. Schaffer, 
Jinghui Zhang, Zheng Zhang, Webb Miller, and David J. Lipman (1997), 
"Gapped BLAST and PSI-BLAST: a new generation of protein database search
programs",  Nucleic Acids Res. 25:3389-3402.

Query= TSD TGTGT tail
         (79 letters)

Database: IRGSP1.0 
           12 sequences; 373,245,519 total letters

Searching..................................................done


                                                                 Score    E
Sequences producing significant alignments:                      (bits) Value

chr07                                                                 157   1e-37
chr10                                                                  34   1.2  
chr02                                                                  34   1.2  
chr01                                                                  34   1.2  
chr12                                                                  32   4.7  
chr11                                                                  32   4.7  
chr09                                                                  32   4.7  
chr05                                                                  32   4.7  

>chr07
          Length = 29697621

 Score =  157 bits (79), Expect = 1e-37
 Identities = 79/79 (100%)
 Strand = Plus / Plus

                                                                            
Query: 1        tgtgtgaggtcacagttttatcatcactgtcaggcagcatccatgccaatgaagtgtgcc 60
                ||||||||||||||||||||||||||||||||||||||||||||||||||||||||||||
Sbjct: 26698909 tgtgtgaggtcacagttttatcatcactgtcaggcagcatccatgccaatgaagtgtgcc 26698968

                                   
Query: 61       accaacaactccagcagct 79
                |||||||||||||||||||
Sbjct: 26698969 accaacaactccagcagct 26698987


 Score = 32.2 bits (16), Expect = 4.7
 Identities = 16/16 (100%)
 Strand = Plus / Plus

                               
Query: 38      catccatgccaatgaa 53
               ||||||||||||||||
Sbjct: 4404813 catccatgccaatgaa 4404828


 Score = 32.2 bits (16), Expect = 4.7
 Identities = 16/16 (100%)
 Strand = Plus / Minus

                                
Query: 57       tgccaccaacaactcc 72
                ||||||||||||||||
Sbjct: 21418835 tgccaccaacaactcc 21418820


 Score = 32.2 bits (16), Expect = 4.7
 Identities = 16/16 (100%)
 Strand = Plus / Plus

                                
Query: 31       caggcagcatccatgc 46
                ||||||||||||||||
Sbjct: 23174378 caggcagcatccatgc 23174393


  Database: IRGSP1.0
    Posted date:  May 11, 2012  3:10 PM
  Number of letters in database: 373,245,519
  Number of sequences in database:  12
  
Lambda     K      H
    1.37    0.711     1.31 

Gapped
Lambda     K      H
    1.37    0.711     1.31 


Matrix: blastn matrix:1 -3
Gap Penalties: Existence: 5, Extension: 2
Number of Sequences: 12
Number of Hits to DB: 3,645,796
Number of extensions: 294
Number of successful extensions: 294
Number of sequences better than 10.0: 12
Number of HSP's gapped: 294
Number of HSP's successfully gapped: 294
Length of database: 373,245,519
X1: 11 (21.8 bits)
X2: 15 (29.7 bits)
X3: 50 (99.1 bits)
S1: 16 (32.2 bits)
S2: 16 (32.2 bits)


Line: ttm5

>TSD ACTTG head
CAAAGTTAAAAGATTTTCTCACCAATAACCTATGGTATCTACCATTATATATCATCAGCACACTTG
>TSD ACTTG tail
ACTTGTACTCTGTGAAAATAGATTTCAGTAGTATGGTTATTGACACTGACAGAGCTGCTTGCTCAATACAATGTGTTTC
>TSD ATACC head
AAATTTGAGATATACCATCCTGACCCACATGTCATTGACTCATGTGGGTTCTACATGTCATTGATATACC
>TSD ATACC tail
ATACCAATGGCATATCTCAAACTTTGCAAAATTATAATGGCATGGCTCCAATTTACCCTTTTCTTTAAGAAATCAACA
>TSD CATGC head
ATTTCTATGGCCTATGGGGTTAGTGTTTGGACTGTCAAGGTGTGAGGCATCTTCTCAGTGACTGTGCATGC
>TSD CATGC tail
CATGCATGGTGGGGTGTAGTAGTAGTTTATCAGGACCAAAGAAAAGAACAAACTGCAAGCTAGCTGTAAGCTGCAA
>TSD CTAAT head
ATTTAGAGGGATGCTATATAACGGAATCTCGTTCAGACGGGATGATACCTACGAGGTATAAGTTCTAAT
>TSD CTAAT tail
CTAATACCTGTGAGAGTATCGACTTCAGATACCGGTGAGTATTGAATGATTCATGCGAGCTATCAGGTGATAC
>TSD CTCCT head
GATGTAATCTCTGCCTTCACTTTTCATATCAACTGCACAAAGATGTTTACTTAGCTCTACATTTCTTGTTCTTCTCCT
>TSD CTCCT tail
CTCCTTTCTTTGCAGGATCCACCTGATTGGCATGAAATCCTTGCGTACTTCCATGGGTCTGAACTTCAGAATTACTT
>TSD CTTAT head
TCGCTCACAGTGGAGGACATTGTGGACAATGCAATCGTACTCCTGACTGCCGGTTATGGGAATTCGGCTGTTCTTAT
>TSD CTTAT tail
CTTATCACCTTCTTGCTCCGGTACCTAGCTAATGATCCAGACATCCTTGGCAAGATAACCGAGGGTGAGCACCTAGTAC
>TSD CTTTG head
AGCAAGAAGTATCTCATCAGAGCCACCTTCACTTATGGAAACTACGATGGGCTCAACTCGTCAGAGAAGGGTTCTTTG
>TSD CTTTG tail
CTTTGTTTATCTTTGGACTCCATATCGGTGTCAACTTCTGGACGACGGTAAACTTGACAAAGTGGGATCCCTCGAGC
>TSD GAATA head
TAAAGAGTGAATCTCATTGAAGGAACAAAATGAACATTTCAATTTTTTTCAGCAGTCTCGGTAATCAAAGTTATGAATA
>TSD GAATA tail
GAATATACCATTGCTCTATAGCACCTCTCTCTGGCAAAATATTAGCATTTTGTCTCAAGACCTCCTTATGACACTAT
>TSD GGAAC head
TTAAATTTAGCTGAGATAATCTTGTTTTGCGACAAAGTTGATGTATTATAGAATGATTCCTTGAATTGCAGCTTGGAAC
>TSD GGAAC tail
GGAACAATTTGGCTTTGTGTAGCACATAAATAAAACATCTTACTATTTAATGTGAACCAGCCAAACTTTGACCCTT
>TSD TGCAT head
GGAAATGATAGAGTTGCCAGAATTGGCAGAATGGTCTTCTGTGGACTGTTTTTTTCCTGCTCTTCTTGAGGTGTGCAT
>TSD TGCAT tail
TGCATCAGAGGATGCCCCAAGCTGAAACAATTGCCACCAGTTGTTCTCCCACCTGTAAGAATGAGTATATATGTATCTA
>TSD TGTGT head
GATGTCTGGTGAAGAGCAAAATCACTTTTCAAGTAGGAGTACTTGGCACCAATGAGCCCCACTGATTGTCAGTGTGTGT
>TSD TGTGT tail
TGTGTGAGGTCACAGTTTTATCATCACTGTCAGGCAGCATCCATGCCAATGAAGTGTGCCACCAACAA
Content-Disposition: form-data\; name="Expect"


blastall -p blastn -d IRGSP1.0 -i query -b 1 -F T -g T -m 0 > result

BLASTN 2.2.26 [Sep-21-2011]


Reference: Altschul, Stephen F., Thomas L. Madden, Alejandro A. Schaffer, 
Jinghui Zhang, Zheng Zhang, Webb Miller, and David J. Lipman (1997), 
"Gapped BLAST and PSI-BLAST: a new generation of protein database search
programs",  Nucleic Acids Res. 25:3389-3402.

Query= TSD ACTTG head
         (66 letters)

Database: IRGSP1.0 
           12 sequences; 373,245,519 total letters

Searching..................................................done


                                                                 Score    E
Sequences producing significant alignments:                      (bits) Value

chr10                                                                 131   5e-30
chr08                                                                  34   0.93 
chr07                                                                  34   0.93 
chr06                                                                  34   0.93 
chr04                                                                  34   0.93 
chr03                                                                  34   0.93 
chr01                                                                  34   0.93 
chr12                                                                  32   3.7  
chr11                                                                  32   3.7  
chr09                                                                  32   3.7  
chr05                                                                  32   3.7  
chr02                                                                  32   3.7  

>chr10
          Length = 23207287

 Score =  131 bits (66), Expect = 5e-30
 Identities = 66/66 (100%)
 Strand = Plus / Plus

                                                                            
Query: 1        caaagttaaaagattttctcaccaataacctatggtatctaccattatatatcatcagca 60
                ||||||||||||||||||||||||||||||||||||||||||||||||||||||||||||
Sbjct: 19069824 caaagttaaaagattttctcaccaataacctatggtatctaccattatatatcatcagca 19069883

                      
Query: 61       cacttg 66
                ||||||
Sbjct: 19069884 cacttg 19069889


BLASTN 2.2.26 [Sep-21-2011]


Reference: Altschul, Stephen F., Thomas L. Madden, Alejandro A. Schaffer, 
Jinghui Zhang, Zheng Zhang, Webb Miller, and David J. Lipman (1997), 
"Gapped BLAST and PSI-BLAST: a new generation of protein database search
programs",  Nucleic Acids Res. 25:3389-3402.

Query= TSD ACTTG tail
         (79 letters)

Database: IRGSP1.0 
           12 sequences; 373,245,519 total letters

Searching..................................................done


                                                                 Score    E
Sequences producing significant alignments:                      (bits) Value

chr10                                                                 157   1e-37
chr06                                                                  38   0.075
chr11                                                                  34   1.2  
chr09                                                                  34   1.2  
chr07                                                                  34   1.2  
chr04                                                                  34   1.2  
chr03                                                                  34   1.2  
chr02                                                                  34   1.2  
chr01                                                                  34   1.2  
chr12                                                                  32   4.7  
chr08                                                                  32   4.7  

>chr10
          Length = 23207287

 Score =  157 bits (79), Expect = 1e-37
 Identities = 79/79 (100%)
 Strand = Plus / Plus

                                                                            
Query: 1        acttgtactctgtgaaaatagatttcagtagtatggttattgacactgacagagctgctt 60
                ||||||||||||||||||||||||||||||||||||||||||||||||||||||||||||
Sbjct: 19069885 acttgtactctgtgaaaatagatttcagtagtatggttattgacactgacagagctgctt 19069944

                                   
Query: 61       gctcaatacaatgtgtttc 79
                |||||||||||||||||||
Sbjct: 19069945 gctcaatacaatgtgtttc 19069963


 Score = 32.2 bits (16), Expect = 4.7
 Identities = 16/16 (100%)
 Strand = Plus / Minus

                                
Query: 61       gctcaatacaatgtgt 76
                ||||||||||||||||
Sbjct: 19853855 gctcaatacaatgtgt 19853840


 Score = 32.2 bits (16), Expect = 4.7
 Identities = 16/16 (100%)
 Strand = Plus / Minus

                                
Query: 61       gctcaatacaatgtgt 76
                ||||||||||||||||
Sbjct: 19855870 gctcaatacaatgtgt 19855855


BLASTN 2.2.26 [Sep-21-2011]


Reference: Altschul, Stephen F., Thomas L. Madden, Alejandro A. Schaffer, 
Jinghui Zhang, Zheng Zhang, Webb Miller, and David J. Lipman (1997), 
"Gapped BLAST and PSI-BLAST: a new generation of protein database search
programs",  Nucleic Acids Res. 25:3389-3402.

Query= TSD ATACC head
         (70 letters)

Database: IRGSP1.0 
           12 sequences; 373,245,519 total letters

Searching..................................................done


                                                                 Score    E
Sequences producing significant alignments:                      (bits) Value

chr02                                                                 139   2e-32
chr11                                                                 123   1e-27
chr10                                                                 123   1e-27
chr09                                                                 123   1e-27
chr01                                                                 123   1e-27
chr12                                                                 115   3e-25
chr07                                                                 115   3e-25
chr05                                                                 115   3e-25
chr04                                                                 115   3e-25
chr03                                                                 115   3e-25
chr08                                                                 111   5e-24
chr06                                                                 109   2e-23

>chr02
          Length = 35937250

 Score =  139 bits (70), Expect = 2e-32
 Identities = 70/70 (100%)
 Strand = Plus / Minus

                                                                           
Query: 1       aaatttgagatataccatcctgacccacatgtcattgactcatgtgggttctacatgtca 60
               ||||||||||||||||||||||||||||||||||||||||||||||||||||||||||||
Sbjct: 1004834 aaatttgagatataccatcctgacccacatgtcattgactcatgtgggttctacatgtca 1004775

                         
Query: 61      ttgatatacc 70
               ||||||||||
Sbjct: 1004774 ttgatatacc 1004765


 Score =  115 bits (58), Expect = 3e-25
 Identities = 67/70 (95%)
 Strand = Plus / Minus

                                                                           
Query: 1       aaatttgagatataccatcctgacccacatgtcattgactcatgtgggttctacatgtca 60
               ||||||||||||| ||||||||||||||||||||||||||||||||||| ||||||||||
Sbjct: 9454093 aaatttgagatatgccatcctgacccacatgtcattgactcatgtgggtcctacatgtca 9454034

                         
Query: 61      ttgatatacc 70
               |||| |||||
Sbjct: 9454033 ttgagatacc 9454024


 Score =  107 bits (54), Expect = 8e-23
 Identities = 66/70 (94%)
 Strand = Plus / Minus

                                                                            
Query: 1        aaatttgagatataccatcctgacccacatgtcattgactcatgtgggttctacatgtca 60
                |||||| |||||||||||| |||||||||| |||||||||||||||||||||||||||||
Sbjct: 16989137 aaatttaagatataccatcttgacccacatatcattgactcatgtgggttctacatgtca 16989078

                          
Query: 61       ttgatatacc 70
                |||| |||||
Sbjct: 16989077 ttgagatacc 16989068


 Score =  107 bits (54), Expect = 8e-23
 Identities = 66/70 (94%)
 Strand = Plus / Plus

                                                                            
Query: 1        aaatttgagatataccatcctgacccacatgtcattgactcatgtgggttctacatgtca 60
                ||||||||||||||||||| ||||||||||||||||||||||||||||  ||||||||||
Sbjct: 19608176 aaatttgagatataccatcttgacccacatgtcattgactcatgtgggccctacatgtca 19608235

                          
Query: 61       ttgatatacc 70
                |||| |||||
Sbjct: 19608236 ttgagatacc 19608245


 Score =  105 bits (53), Expect = 3e-22
 Identities = 59/61 (96%)
 Strand = Plus / Minus

                                                                            
Query: 1        aaatttgagatataccatcctgacccacatgtcattgactcatgtgggttctacatgtca 60
                ||||||||||||| |||||||||||||||||| |||||||||||||||||||||||||||
Sbjct: 29745122 aaatttgagatatgccatcctgacccacatgtgattgactcatgtgggttctacatgtca 29745063

                 
Query: 61       t 61
                |
Sbjct: 29745062 t 29745062


 Score =  103 bits (52), Expect = 1e-21
 Identities = 64/68 (94%)
 Strand = Plus / Plus

                                                                            
Query: 1        aaatttgagatataccatcctgacccacatgtcattgactcatgtgggttctacatgtca 60
                ||||||||||||| ||||||||||| ||||||||||||||||||| ||| ||||||||||
Sbjct: 27692455 aaatttgagatatgccatcctgaccaacatgtcattgactcatgtaggtcctacatgtca 27692514

                        
Query: 61       ttgatata 68
                ||||||||
Sbjct: 27692515 ttgatata 27692522


 Score =  103 bits (52), Expect = 1e-21
 Identities = 61/64 (95%)
 Strand = Plus / Plus

                                                                            
Query: 1        aaatttgagatataccatcctgacccacatgtcattgactcatgtgggttctacatgtca 60
                ||||||||||||| |||||||||||||||||||||||||||||||||||  |||||||||
Sbjct: 34844888 aaatttgagatatgccatcctgacccacatgtcattgactcatgtgggtcttacatgtca 34844947

                    
Query: 61       ttga 64
                ||||
Sbjct: 34844948 ttga 34844951


 Score =  101 bits (51), Expect = 5e-21
 Identities = 63/67 (94%)
 Strand = Plus / Minus

                                                                            
Query: 4        tttgagatataccatcctgacccacatgtcattgactcatgtgggttctacatgtcattg 63
                |||||||||| ||||||||||| ||||||||||||||||||||||| |||||||||||||
Sbjct: 27221202 tttgagatatgccatcctgacctacatgtcattgactcatgtgggtcctacatgtcattg 27221143

                       
Query: 64       atatacc 70
                | |||||
Sbjct: 27221142 agatacc 27221136


 Score =  101 bits (51), Expect = 5e-21
 Identities = 57/59 (96%)
 Strand = Plus / Plus

                                                                           
Query: 1        aaatttgagatataccatcctgacccacatgtcattgactcatgtgggttctacatgtc 59
                |||||||||||||  ||||||||||||||||||||||||||||||||||||||||||||
Sbjct: 28853301 aaatttgagatatgacatcctgacccacatgtcattgactcatgtgggttctacatgtc 28853359


 Score = 99.6 bits (50), Expect = 2e-20
 Identities = 65/70 (92%)
 Strand = Plus / Minus

                                                                            
Query: 1        aaatttgagatataccatcctgacccacatgtcattgactcatgtgggttctacatgtca 60
                ||||||||||||| |||||||||||||||||||||||| |||||||||| |||| |||||
Sbjct: 14986426 aaatttgagatatgccatcctgacccacatgtcattgattcatgtgggtcctacgtgtca 14986367

                          
Query: 61       ttgatatacc 70
                |||| |||||
Sbjct: 14986366 ttgagatacc 14986357


 Score = 99.6 bits (50), Expect = 2e-20
 Identities = 65/70 (92%)
 Strand = Plus / Minus

                                                                            
Query: 1        aaatttgagatataccatcctgacccacatgtcattgactcatgtgggttctacatgtca 60
                ||||||||||||| |||||||||||||||||||||||| |||||||||| ||| ||||||
Sbjct: 25480564 aaatttgagatatgccatcctgacccacatgtcattgattcatgtgggtcctatatgtca 25480505

                          
Query: 61       ttgatatacc 70
                |||| |||||
Sbjct: 25480504 ttgagatacc 25480495


 Score = 97.6 bits (49), Expect = 8e-20
 Identities = 64/69 (92%)
 Strand = Plus / Plus

                                                                          
Query: 1      aaatttgagatataccatcctgacccacatgtcattgactcatgtgggttctacatgtca 60
              ||||||| ||||| ||| ||||||||||||||||||||||||||||||| ||||||||||
Sbjct: 553089 aaatttgtgatatgccaccctgacccacatgtcattgactcatgtgggtcctacatgtca 553148

                       
Query: 61     ttgatatac 69
              |||| ||||
Sbjct: 553149 ttgagatac 553157


 Score = 97.6 bits (49), Expect = 8e-20
 Identities = 64/69 (92%)
 Strand = Plus / Minus

                                                                            
Query: 1        aaatttgagatataccatcctgacccacatgtcattgactcatgtgggttctacatgtca 60
                ||||||| ||||| ||| ||||||||||||||||||||||||||||||| ||||||||||
Sbjct: 13020799 aaatttgtgatatgccaccctgacccacatgtcattgactcatgtgggtcctacatgtca 13020740

                         
Query: 61       ttgatatac 69
                |||| ||||
Sbjct: 13020739 ttgagatac 13020731


 Score = 93.7 bits (47), Expect = 1e-18
 Identities = 53/55 (96%)
 Strand = Plus / Plus

                                                                      
Query: 16      catcctgacccacatgtcattgactcatgtgggttctacatgtcattgatatacc 70
               |||||||||||||||||||||||||||||||||| |||||||||||||| |||||
Sbjct: 7641452 catcctgacccacatgtcattgactcatgtgggtcctacatgtcattgagatacc 7641506


 Score = 91.7 bits (46), Expect = 5e-18
 Identities = 64/70 (91%)
 Strand = Plus / Minus

                                                                           
Query: 1       aaatttgagatataccatcctgacccacatgtcattgactcatgtgggttctacatgtca 60
               ||||||||||||| | || ||||||||||| |||||||||||||||||| ||||||||||
Sbjct: 1213297 aaatttgagatatgctatactgacccacatatcattgactcatgtgggtcctacatgtca 1213238

                         
Query: 61      ttgatatacc 70
               |||| |||||
Sbjct: 1213237 ttgagatacc 1213228


 Score = 91.7 bits (46), Expect = 5e-18
 Identities = 64/70 (91%)
 Strand = Plus / Plus

                                                                           
Query: 1       aaatttgagatataccatcctgacccacatgtcattgactcatgtgggttctacatgtca 60
               ||||||||||||| ||||||||||||||| |||||||||||||||||||  ||||||| |
Sbjct: 1852699 aaatttgagatatgccatcctgacccacacgtcattgactcatgtgggtcttacatgtta 1852758

                         
Query: 61      ttgatatacc 70
               |||| |||||
Sbjct: 1852759 ttgagatacc 1852768


 Score = 91.7 bits (46), Expect = 5e-18
 Identities = 49/50 (98%)
 Strand = Plus / Plus

                                                                 
Query: 1       aaatttgagatataccatcctgacccacatgtcattgactcatgtgggtt 50
               ||||||||||||| ||||||||||||||||||||||||||||||||||||
Sbjct: 3674459 aaatttgagatatgccatcctgacccacatgtcattgactcatgtgggtt 3674508


 Score = 91.7 bits (46), Expect = 5e-18
 Identities = 64/70 (91%)
 Strand = Plus / Minus

                                                                            
Query: 1        aaatttgagatataccatcctgacccacatgtcattgactcatgtgggttctacatgtca 60
                |||||| |||||||| ||||||||||||||||||||||||||||||||| ||| || |||
Sbjct: 17071534 aaatttaagatatactatcctgacccacatgtcattgactcatgtgggtcctatatatca 17071475

                          
Query: 61       ttgatatacc 70
                |||| |||||
Sbjct: 17071474 ttgagatacc 17071465


 Score = 91.7 bits (46), Expect = 5e-18
 Identities = 64/70 (91%)
 Strand = Plus / Plus

                                                                            
Query: 1        aaatttgagatataccatcctgacccacatgtcattgactcatgtgggttctacatgtca 60
                |||||||||||||  |||||||||||||||||||||||||||||| ||| |||| |||||
Sbjct: 31620710 aaatttgagatatgtcatcctgacccacatgtcattgactcatgtaggtcctacttgtca 31620769

                          
Query: 61       ttgatatacc 70
                |||| |||||
Sbjct: 31620770 ttgagatacc 31620779


 Score = 89.7 bits (45), Expect = 2e-17
 Identities = 63/69 (91%)
 Strand = Plus / Minus

                                                                            
Query: 1        aaatttgagatataccatcctgacccacatgtcattgactcatgtgggttctacatgtca 60
                ||||||||||||| ||||||||||| |||||||||||||||| |||||| || |||||||
Sbjct: 10697570 aaatttgagatatgccatcctgacctacatgtcattgactcacgtgggtcctccatgtca 10697511

                         
Query: 61       ttgatatac 69
                |||| ||||
Sbjct: 10697510 ttgagatac 10697502


 Score = 89.7 bits (45), Expect = 2e-17
 Identities = 57/61 (93%)
 Strand = Plus / Plus

                                                                            
Query: 9        gatataccatcctgacccacatgtcattgactcatgtgggttctacatgtcattgatata 68
                ||||| ||| ||||||||||||||||||||||||||||||| |||||||||||||| |||
Sbjct: 21482510 gatatgccaccctgacccacatgtcattgactcatgtgggtcctacatgtcattgagata 21482569

                 
Query: 69       c 69
                |
Sbjct: 21482570 c 21482570


 Score = 89.7 bits (45), Expect = 2e-17
 Identities = 57/61 (93%)
 Strand = Plus / Plus

                                                                            
Query: 9        gatataccatcctgacccacatgtcattgactcatgtgggttctacatgtcattgatata 68
                ||||||||| ||||||| ||||||||||||||||||||||| |||||||||||||| |||
Sbjct: 34546299 gatataccaccctgacctacatgtcattgactcatgtgggtcctacatgtcattgagata 34546358

                 
Query: 69       c 69
                |
Sbjct: 34546359 c 34546359


 Score = 83.8 bits (42), Expect = 1e-15
 Identities = 63/70 (90%)
 Strand = Plus / Plus

                                                                            
Query: 1        aaatttgagatataccatcctgacccacatgtcattgactcatgtgggttctacatgtca 60
                |||||| ||||||  |||||||| ||||||||||||||||||||||| | ||||||||||
Sbjct: 34307796 aaatttaagatatgacatcctgatccacatgtcattgactcatgtggatactacatgtca 34307855

                          
Query: 61       ttgatatacc 70
                |||| |||||
Sbjct: 34307856 ttgagatacc 34307865


 Score = 77.8 bits (39), Expect = 7e-14
 Identities = 57/63 (90%)
 Strand = Plus / Plus

                                                                            
Query: 1        aaatttgagatataccatcctgacccacatgtcattgactcatgtgggttctacatgtca 60
                ||||||||||||| | || |||||||||||||||||||||||||||||| |||  |||||
Sbjct: 18332834 aaatttgagatatgctatgctgacccacatgtcattgactcatgtgggtcctatttgtca 18332893

                   
Query: 61       ttg 63
                |||
Sbjct: 18332894 ttg 18332896


 Score = 71.9 bits (36), Expect = 5e-12
 Identities = 42/44 (95%)
 Strand = Plus / Plus

                                                            
Query: 27       acatgtcattgactcatgtgggttctacatgtcattgatatacc 70
                ||||||||||||||||||||||| |||||||||||||| |||||
Sbjct: 10115818 acatgtcattgactcatgtgggtcctacatgtcattgagatacc 10115861


 Score = 67.9 bits (34), Expect = 7e-11
 Identities = 49/54 (90%)
 Strand = Plus / Plus

                                                                      
Query: 9        gatataccatcctgacccacatgtcattgactcatgtgggttctacatgtcatt 62
                ||||| ||| ||||||||| |||||||||||||||||| || ||||||||||||
Sbjct: 21423032 gatatgccaccctgacccatatgtcattgactcatgtgagtgctacatgtcatt 21423085


 Score = 63.9 bits (32), Expect = 1e-09
 Identities = 57/64 (89%), Gaps = 1/64 (1%)
 Strand = Plus / Minus

                                                                            
Query: 1        aaatttgagatataccatcctgacccacatgtcattgactcatgtgggttctacatgtca 60
                ||||||||||||| | ||| ||||||| |||||||||||| |||| ||| ||||||||||
Sbjct: 25789370 aaatttgagatatgctatc-tgacccatatgtcattgacttatgtaggtcctacatgtca 25789312

                    
Query: 61       ttga 64
                ||||
Sbjct: 25789311 ttga 25789308


 Score = 56.0 bits (28), Expect = 3e-07
 Identities = 34/36 (94%)
 Strand = Plus / Minus

                                                    
Query: 1        aaatttgagatataccatcctgacccacatgtcatt 36
                ||||||||||||| |||||||||||||| |||||||
Sbjct: 30154466 aaatttgagatatgccatcctgacccacgtgtcatt 30154431


 Score = 54.0 bits (27), Expect = 1e-06
 Identities = 30/31 (96%)
 Strand = Plus / Plus

                                               
Query: 34       attgactcatgtgggttctacatgtcattga 64
                |||||||||||||||| ||||||||||||||
Sbjct: 26079318 attgactcatgtgggtcctacatgtcattga 26079348


 Score = 48.1 bits (24), Expect = 7e-05
 Identities = 33/36 (91%)
 Strand = Plus / Minus

                                                    
Query: 1        aaatttgagatataccatcctgacccacatgtcatt 36
                ||||||||||||| ||||||||||| ||||| ||||
Sbjct: 10697617 aaatttgagatatgccatcctgacctacatgccatt 10697582


 Score = 42.1 bits (21), Expect = 0.004
 Identities = 24/25 (96%)
 Strand = Plus / Plus

                                         
Query: 40       tcatgtgggttctacatgtcattga 64
                |||||||||| ||||||||||||||
Sbjct: 10115805 tcatgtgggtcctacatgtcattga 10115829


 Score = 36.2 bits (18), Expect = 0.25
 Identities = 24/26 (92%)
 Strand = Plus / Plus

                                         
Query: 22      gacccacatgtcattgactcatgtgg 47
               |||||||||||||| ||| |||||||
Sbjct: 1072151 gacccacatgtcatagacacatgtgg 1072176


 Score = 36.2 bits (18), Expect = 0.25
 Identities = 18/18 (100%)
 Strand = Plus / Plus

                                 
Query: 24      cccacatgtcattgactc 41
               ||||||||||||||||||
Sbjct: 5634552 cccacatgtcattgactc 5634569


 Score = 36.2 bits (18), Expect = 0.25
 Identities = 24/26 (92%)
 Strand = Plus / Minus

                                         
Query: 22      gacccacatgtcattgactcatgtgg 47
               |||||||||||||| ||| |||||||
Sbjct: 9848070 gacccacatgtcatagacacatgtgg 9848045


 Score = 36.2 bits (18), Expect = 0.25
 Identities = 18/18 (100%)
 Strand = Plus / Minus

                                  
Query: 27       acatgtcattgactcatg 44
                ||||||||||||||||||
Sbjct: 25789319 acatgtcattgactcatg 25789302


 Score = 34.2 bits (17), Expect = 1.0
 Identities = 17/17 (100%)
 Strand = Plus / Minus

                               
Query: 22     gacccacatgtcattga 38
              |||||||||||||||||
Sbjct: 871682 gacccacatgtcattga 871666


 Score = 34.2 bits (17), Expect = 1.0
 Identities = 17/17 (100%)
 Strand = Plus / Plus

                                
Query: 53      acatgtcattgatatac 69
               |||||||||||||||||
Sbjct: 3701868 acatgtcattgatatac 3701884


 Score = 34.2 bits (17), Expect = 1.0
 Identities = 20/21 (95%)
 Strand = Plus / Minus

                                    
Query: 22      gacccacatgtcattgactca 42
               ||||||||||||| |||||||
Sbjct: 5634537 gacccacatgtcagtgactca 5634517


 Score = 34.2 bits (17), Expect = 1.0
 Identities = 17/17 (100%)
 Strand = Plus / Minus

                                
Query: 22      gacccacatgtcattga 38
               |||||||||||||||||
Sbjct: 6790227 gacccacatgtcattga 6790211


 Score = 34.2 bits (17), Expect = 1.0
 Identities = 17/17 (100%)
 Strand = Plus / Minus

                                
Query: 22      gacccacatgtcattga 38
               |||||||||||||||||
Sbjct: 7586585 gacccacatgtcattga 7586569


 Score = 34.2 bits (17), Expect = 1.0
 Identities = 17/17 (100%)
 Strand = Plus / Plus

                                
Query: 22      gacccacatgtcattga 38
               |||||||||||||||||
Sbjct: 9925303 gacccacatgtcattga 9925319


 Score = 34.2 bits (17), Expect = 1.0
 Identities = 17/17 (100%)
 Strand = Plus / Minus

                                 
Query: 22       gacccacatgtcattga 38
                |||||||||||||||||
Sbjct: 17921172 gacccacatgtcattga 17921156


 Score = 34.2 bits (17), Expect = 1.0
 Identities = 20/21 (95%)
 Strand = Plus / Plus

                                     
Query: 22       gacccacatgtcattgactca 42
                ||||||||||||| |||||||
Sbjct: 22977641 gacccacatgtcagtgactca 22977661


 Score = 32.2 bits (16), Expect = 4.0
 Identities = 16/16 (100%)
 Strand = Plus / Minus

                              
Query: 53     acatgtcattgatata 68
              ||||||||||||||||
Sbjct: 871677 acatgtcattgatata 871662


 Score = 32.2 bits (16), Expect = 4.0
 Identities = 16/16 (100%)
 Strand = Plus / Minus

                               
Query: 4       tttgagatataccatc 19
               ||||||||||||||||
Sbjct: 3674535 tttgagatataccatc 3674520


 Score = 32.2 bits (16), Expect = 4.0
 Identities = 22/24 (91%)
 Strand = Plus / Plus

                                       
Query: 41      catgtgggttctacatgtcattga 64
               ||||||||| | ||||||||||||
Sbjct: 5634543 catgtgggtcccacatgtcattga 5634566


 Score = 32.2 bits (16), Expect = 4.0
 Identities = 16/16 (100%)
 Strand = Plus / Plus

                               
Query: 24      cccacatgtcattgac 39
               ||||||||||||||||
Sbjct: 7588378 cccacatgtcattgac 7588393


 Score = 32.2 bits (16), Expect = 4.0
 Identities = 19/20 (95%)
 Strand = Plus / Minus

                                    
Query: 24       cccacatgtcattgactcat 43
                |||||||||||||| |||||
Sbjct: 11548501 cccacatgtcattgtctcat 11548482


 Score = 32.2 bits (16), Expect = 4.0
 Identities = 25/28 (89%)
 Strand = Plus / Minus

                                            
Query: 22       gacccacatgtcattgactcatgtgggt 49
                |||||||||||||| ||| |||| ||||
Sbjct: 16154348 gacccacatgtcatagacacatgagggt 16154321


 Score = 32.2 bits (16), Expect = 4.0
 Identities = 16/16 (100%)
 Strand = Plus / Minus

                                
Query: 45       tgggttctacatgtca 60
                ||||||||||||||||
Sbjct: 16854874 tgggttctacatgtca 16854859


 Score = 32.2 bits (16), Expect = 4.0
 Identities = 16/16 (100%)
 Strand = Plus / Plus

                                
Query: 24       cccacatgtcattgac 39
                ||||||||||||||||
Sbjct: 23076204 cccacatgtcattgac 23076219


 Score = 32.2 bits (16), Expect = 4.0
 Identities = 19/20 (95%)
 Strand = Plus / Plus

                                    
Query: 48       gttctacatgtcattgatat 67
                |||| |||||||||||||||
Sbjct: 24204328 gttccacatgtcattgatat 24204347


 Score = 32.2 bits (16), Expect = 4.0
 Identities = 19/20 (95%)
 Strand = Plus / Plus

                                    
Query: 24       cccacatgtcattgactcat 43
                ||||||||||| ||||||||
Sbjct: 28696543 cccacatgtcagtgactcat 28696562


 Score = 32.2 bits (16), Expect = 4.0
 Identities = 16/16 (100%)
 Strand = Plus / Minus

                                
Query: 4        tttgagatataccatc 19
                ||||||||||||||||
Sbjct: 28853386 tttgagatataccatc 28853371


 Score = 32.2 bits (16), Expect = 4.0
 Identities = 16/16 (100%)
 Strand = Plus / Plus

                                
Query: 4        tttgagatataccatc 19
                ||||||||||||||||
Sbjct: 29745032 tttgagatataccatc 29745047


 Score = 32.2 bits (16), Expect = 4.0
 Identities = 16/16 (100%)
 Strand = Plus / Minus

                                
Query: 4        tttgagatataccatc 19
                ||||||||||||||||
Sbjct: 34307881 tttgagatataccatc 34307866


 Score = 32.2 bits (16), Expect = 4.0
 Identities = 19/20 (95%)
 Strand = Plus / Plus

                                    
Query: 23       acccacatgtcattgactca 42
                ||||||||||||| ||||||
Sbjct: 34582882 acccacatgtcatagactca 34582901


BLASTN 2.2.26 [Sep-21-2011]


Reference: Altschul, Stephen F., Thomas L. Madden, Alejandro A. Schaffer, 
Jinghui Zhang, Zheng Zhang, Webb Miller, and David J. Lipman (1997), 
"Gapped BLAST and PSI-BLAST: a new generation of protein database search
programs",  Nucleic Acids Res. 25:3389-3402.

Query= TSD ATACC tail
         (78 letters)

Database: IRGSP1.0 
           12 sequences; 373,245,519 total letters

Searching..................................................done


                                                                 Score    E
Sequences producing significant alignments:                      (bits) Value

chr02                                                                 155   5e-37
chr06                                                                 105   4e-22
chr01                                                                 103   2e-21
chr12                                                                 100   2e-20
chr08                                                                  98   9e-20
chr03                                                                  98   9e-20
chr11                                                                  96   4e-19
chr10                                                                  96   4e-19
chr07                                                                  96   4e-19
chr05                                                                  94   1e-18
chr04                                                                  94   1e-18
chr09                                                                  90   2e-17

>chr02
          Length = 35937250

 Score =  155 bits (78), Expect = 5e-37
 Identities = 78/78 (100%)
 Strand = Plus / Minus

                                                                           
Query: 1       ataccaatggcatatctcaaactttgcaaaattataatggcatggctccaatttaccctt 60
               ||||||||||||||||||||||||||||||||||||||||||||||||||||||||||||
Sbjct: 1004769 ataccaatggcatatctcaaactttgcaaaattataatggcatggctccaatttaccctt 1004710

                                 
Query: 61      ttctttaagaaatcaaca 78
               ||||||||||||||||||
Sbjct: 1004709 ttctttaagaaatcaaca 1004692


 Score = 99.6 bits (50), Expect = 2e-20
 Identities = 59/62 (95%)
 Strand = Plus / Minus

                                                                           
Query: 1       ataccaatggcatatctcaaactttgcaaaattataatggcatggctccaatttaccctt 60
               |||||||||| |||||| ||||||||||||||||||||||||||| ||||||||||||||
Sbjct: 1213232 ataccaatggtatatcttaaactttgcaaaattataatggcatggttccaatttaccctt 1213173

                 
Query: 61      tt 62
               ||
Sbjct: 1213172 tt 1213171


 Score = 95.6 bits (48), Expect = 4e-19
 Identities = 60/64 (93%)
 Strand = Plus / Minus

                                                                            
Query: 1        ataccaatggcatatctcaaactttgcaaaattataatggcatggctccaatttaccctt 60
                ||||| ||||||||||||||||||||||||||||||||||||||| ||||| |||||| |
Sbjct: 27221140 ataccgatggcatatctcaaactttgcaaaattataatggcatggttccaaattacccct 27221081

                    
Query: 61       ttct 64
                ||||
Sbjct: 27221080 ttct 27221077


 Score = 91.7 bits (46), Expect = 6e-18
 Identities = 55/58 (94%)
 Strand = Plus / Plus

                                                                         
Query: 1       ataccaatggcatatctcaaactttgcaaaattataatggcatggctccaatttaccc 58
               ||||| ||||||||||||||||||| ||||||||||||||||||| ||||||||||||
Sbjct: 1852764 ataccgatggcatatctcaaactttacaaaattataatggcatggttccaatttaccc 1852821


 Score = 85.7 bits (43), Expect = 4e-16
 Identities = 46/47 (97%)
 Strand = Plus / Minus

                                                               
Query: 11       catatctcaaactttgcaaaattataatggcatggctccaatttacc 57
                ||||||||||||||||||||||||||||||||||| |||||||||||
Sbjct: 10697495 catatctcaaactttgcaaaattataatggcatggttccaatttacc 10697449


 Score = 85.7 bits (43), Expect = 4e-16
 Identities = 55/59 (93%)
 Strand = Plus / Minus

                                                                           
Query: 1        ataccaatggcatatctcaaactttgcaaaattataatggcatggctccaatttaccct 59
                ||||| ||| |||||||||||||||||||||||||||||| |||| |||||||||||||
Sbjct: 25480499 ataccgatgtcatatctcaaactttgcaaaattataatggaatggttccaatttaccct 25480441


 Score = 85.7 bits (43), Expect = 4e-16
 Identities = 55/59 (93%)
 Strand = Plus / Minus

                                                                           
Query: 1        ataccaatggcatatctcaaactttgcaaaattataatggcatggctccaatttaccct 59
                ||||| |||| |||||||||||||||||||||||||||||||||| | |||||||||||
Sbjct: 29745052 ataccgatggtatatctcaaactttgcaaaattataatggcatggtttcaatttaccct 29744994


 Score = 83.8 bits (42), Expect = 1e-15
 Identities = 54/58 (93%)
 Strand = Plus / Minus

                                                                          
Query: 1        ataccaatggcatatctcaaactttgcaaaattataatggcatggctccaatttaccc 58
                ||||| ||||||||||| ||||||| ||||||||||||||||||| ||||||||||||
Sbjct: 16989072 ataccgatggcatatcttaaactttacaaaattataatggcatggttccaatttaccc 16989015


 Score = 83.8 bits (42), Expect = 1e-15
 Identities = 48/50 (96%)
 Strand = Plus / Plus

                                                                  
Query: 1        ataccaatggcatatctcaaactttgcaaaattataatggcatggctcca 50
                ||||| ||||||||||||||||||||||||||||||||||||||| ||||
Sbjct: 31620775 ataccgatggcatatctcaaactttgcaaaattataatggcatggttcca 31620824


 Score = 81.8 bits (41), Expect = 6e-15
 Identities = 50/53 (94%)
 Strand = Plus / Plus

                                                                    
Query: 7       atggcatatctcaaactttgcaaaattataatggcatggctccaatttaccct 59
               ||||||||||||||| ||||||||||||||||||||||| |||||||| ||||
Sbjct: 9454076 atggcatatctcaaattttgcaaaattataatggcatggttccaattttccct 9454128


 Score = 81.8 bits (41), Expect = 6e-15
 Identities = 56/61 (91%)
 Strand = Plus / Minus

                                                                            
Query: 1        ataccaatggcatatctcaaactttgcaaaattataatggcatggctccaatttaccctt 60
                ||||| |||||||||||||||||||| ||||||| |||||||||  ||||||||||||||
Sbjct: 17071469 ataccgatggcatatctcaaactttgtaaaattacaatggcatgtttccaatttaccctt 17071410

                 
Query: 61       t 61
                |
Sbjct: 17071409 t 17071409


 Score = 79.8 bits (40), Expect = 2e-14
 Identities = 46/48 (95%)
 Strand = Plus / Plus

                                                                
Query: 7        atggcatatctcaaactttgcaaaattataatggcatggctccaattt 54
                ||||||||||||||||||||||||||||||||||||||| || |||||
Sbjct: 27221188 atggcatatctcaaactttgcaaaattataatggcatggttctaattt 27221235


 Score = 79.8 bits (40), Expect = 2e-14
 Identities = 49/52 (94%)
 Strand = Plus / Plus

                                                                    
Query: 1        ataccaatggcatatctcaaactttgcaaaattataatggcatggctccaat 52
                ||||| |||| |||||||||||||||||||||||||||||||||| ||||||
Sbjct: 34307861 ataccgatggtatatctcaaactttgcaaaattataatggcatggttccaat 34307912


 Score = 77.8 bits (39), Expect = 9e-14
 Identities = 54/59 (91%)
 Strand = Plus / Plus

                                                                          
Query: 1       ataccaatggcatatctcaaactttgcaaaattataatggcatggctccaatttaccct 59
               ||||| ||||||||||||||| |||| |||||||||||||||||| ||||| |||||||
Sbjct: 7641502 ataccgatggcatatctcaaattttgaaaaattataatggcatggttccaaattaccct 7641560


 Score = 75.8 bits (38), Expect = 3e-13
 Identities = 50/54 (92%)
 Strand = Plus / Plus

                                                                     
Query: 5       caatggcatatctcaaactttgcaaaattataatggcatggctccaatttaccc 58
               |||||||||||||||||||||  |||||||||||||||||| ||||| ||||||
Sbjct: 1247914 caatggcatatctcaaactttaaaaaattataatggcatggttccaaattaccc 1247967


 Score = 75.8 bits (38), Expect = 3e-13
 Identities = 53/58 (91%)
 Strand = Plus / Plus

                                                                          
Query: 1        ataccaatggcatatctcaaactttgcaaaattataatggcatggctccaatttaccc 58
                |||| ||||||||| ||||||||||||||||||||||||| |||| ||||| ||||||
Sbjct: 18332899 atactaatggcataactcaaactttgcaaaattataatggtatggttccaaattaccc 18332956


 Score = 73.8 bits (37), Expect = 1e-12
 Identities = 49/53 (92%)
 Strand = Plus / Minus

                                                                    
Query: 7       atggcatatctcaaactttgcaaaattataatggcatggctccaatttaccct 59
               ||||||||||||||| ||| ||||||||||||||||||| |||||||| ||||
Sbjct: 1852716 atggcatatctcaaattttacaaaattataatggcatggttccaattttccct 1852664


 Score = 73.8 bits (37), Expect = 1e-12
 Identities = 49/53 (92%)
 Strand = Plus / Plus

                                                                     
Query: 7        atggcatatctcaaactttgcaaaattataatggcatggctccaatttaccct 59
                ||||||||||||||| ||| ||||||||||||||||||| |||||||| ||||
Sbjct: 10697600 atggcatatctcaaattttacaaaattataatggcatggttccaattttccct 10697652


 Score = 71.9 bits (36), Expect = 5e-12
 Identities = 54/60 (90%)
 Strand = Plus / Plus

                                                                           
Query: 1       ataccaatggcatatctcaaactttgcaaaattataatggcatggctccaatttaccctt 60
               ||||| |||| ||||||||||||||| |||||||||||||||||| | ||| ||||||||
Sbjct: 3674515 ataccgatggtatatctcaaactttgaaaaattataatggcatggttacaaattaccctt 3674574


 Score = 71.9 bits (36), Expect = 5e-12
 Identities = 45/48 (93%)
 Strand = Plus / Plus

                                                                
Query: 7        atggcatatctcaaactttgcaaaattataatggcatggctccaattt 54
                ||||||||||||||| |||| |||||||||||||||||| ||||||||
Sbjct: 29745105 atggcatatctcaaattttgtaaaattataatggcatggttccaattt 29745152


 Score = 71.9 bits (36), Expect = 5e-12
 Identities = 45/48 (93%)
 Strand = Plus / Plus

                                                                
Query: 7        atggcatatctcaaactttgcaaaattataatggcatggctccaattt 54
                ||||||||||||||| ||||| ||||||||||||||||| ||||||||
Sbjct: 30154449 atggcatatctcaaattttgcgaaattataatggcatggttccaattt 30154496


 Score = 71.9 bits (36), Expect = 5e-12
 Identities = 42/44 (95%)
 Strand = Plus / Minus

                                                            
Query: 11       catatctcaaactttgcaaaattataatggcatggctccaattt 54
                ||||||||||| ||||||||||||||||||||||| ||||||||
Sbjct: 31620723 catatctcaaattttgcaaaattataatggcatggttccaattt 31620680


 Score = 67.9 bits (34), Expect = 8e-11
 Identities = 49/54 (90%)
 Strand = Plus / Plus

                                                                      
Query: 7        atggcatatctcaaactttgcaaaattataatggcatggctccaatttaccctt 60
                ||||||||||||||| ||| ||||||||||||||||||| | |||||| |||||
Sbjct: 14986409 atggcatatctcaaattttacaaaattataatggcatggttacaattttccctt 14986462


 Score = 67.9 bits (34), Expect = 8e-11
 Identities = 46/50 (92%)
 Strand = Plus / Minus

                                                                  
Query: 11       catatctcaaactttgcaaaattataatggcatggctccaatttaccctt 60
                ||||||||||| ||||||||||||||||||||||| | |||||| |||||
Sbjct: 28853314 catatctcaaattttgcaaaattataatggcatggttacaattttccctt 28853265


 Score = 67.9 bits (34), Expect = 8e-11
 Identities = 52/58 (89%)
 Strand = Plus / Plus

                                                                          
Query: 1        ataccaatggcatatctcaaactttgcaaaattataatggcatggctccaatttaccc 58
                ||||| |||| ||||||||||||||||||||||||||| |||||  ||||| ||||||
Sbjct: 28853366 ataccgatggtatatctcaaactttgcaaaattataatcgcatgattccaaattaccc 28853423


 Score = 67.9 bits (34), Expect = 8e-11
 Identities = 46/50 (92%)
 Strand = Plus / Plus

                                                                  
Query: 7        atggcatatctcaaactttgcaaaattataatggcatggctccaatttac 56
                |||||||||||||||||||  |||||||||||||||||| ||||| ||||
Sbjct: 34844959 atggcatatctcaaactttaaaaaattataatggcatggttccaaattac 34845008


 Score = 65.9 bits (33), Expect = 3e-10
 Identities = 42/45 (93%)
 Strand = Plus / Minus

                                                            
Query: 1       ataccaatggcatatctcaaactttgcaaaattataatggcatgg 45
               ||||| ||| ||||||||||||||| |||||||||||||||||||
Sbjct: 9454028 ataccgatgacatatctcaaactttacaaaattataatggcatgg 9453984


 Score = 65.9 bits (33), Expect = 3e-10
 Identities = 51/57 (89%)
 Strand = Plus / Plus

                                                                         
Query: 1        ataccaatggcatatctcaaactttgcaaaattataatggcatggctccaatttacc 57
                ||||| |||| ||||||||||||||| |||| || |||||||||| |||||||||||
Sbjct: 10115857 ataccgatggaatatctcaaactttgtaaaagtacaatggcatggttccaatttacc 10115913


 Score = 65.9 bits (33), Expect = 3e-10
 Identities = 48/53 (90%)
 Strand = Plus / Minus

                                                                     
Query: 7        atggcatatctcaaactttgcaaaattataatggcatggctccaatttaccct 59
                |||| |||||||||| ||||||||||||||||||||||| ||| |||| ||||
Sbjct: 19608193 atggtatatctcaaattttgcaaaattataatggcatggttccgattttccct 19608141


 Score = 65.9 bits (33), Expect = 3e-10
 Identities = 42/45 (93%)
 Strand = Plus / Plus

                                                             
Query: 10       gcatatctcaaactttgcaaaattataatggcatggctccaattt 54
                |||||||||||| ||| ||||||||||||||||||| ||||||||
Sbjct: 25789356 gcatatctcaaattttacaaaattataatggcatggttccaattt 25789400


 Score = 65.9 bits (33), Expect = 3e-10
 Identities = 42/45 (93%)
 Strand = Plus / Plus

                                                             
Query: 7        atggcatatctcaaactttgcaaaattataatggcatggctccaa 51
                ||||||||| | ||||||||||||||||||||||||||| |||||
Sbjct: 27692526 atggcatattttaaactttgcaaaattataatggcatggttccaa 27692570


 Score = 63.9 bits (32), Expect = 1e-09
 Identities = 44/48 (91%)
 Strand = Plus / Minus

                                                                
Query: 7        atggcatatctcaaactttgcaaaattataatggcatggctccaattt 54
                ||||||||||||||| |||| |||||||||||||||||| | ||||||
Sbjct: 34844905 atggcatatctcaaattttgtaaaattataatggcatggttacaattt 34844858


 Score = 61.9 bits (31), Expect = 5e-09
 Identities = 37/39 (94%)
 Strand = Plus / Minus

                                                      
Query: 7       atggcatatctcaaactttgcaaaattataatggcatgg 45
               ||||||||||||||| |||| ||||||||||||||||||
Sbjct: 3674476 atggcatatctcaaattttgtaaaattataatggcatgg 3674438


 Score = 61.9 bits (31), Expect = 5e-09
 Identities = 40/43 (93%)
 Strand = Plus / Minus

                                                           
Query: 12       atatctcaaactttgcaaaattataatggcatggctccaattt 54
                |||||||||| |||| |||||||||||||||||| ||||||||
Sbjct: 10115805 atatctcaaattttgtaaaattataatggcatggttccaattt 10115763


 Score = 61.9 bits (31), Expect = 5e-09
 Identities = 40/43 (93%)
 Strand = Plus / Minus

                                                           
Query: 12       atatctcaaactttgcaaaattataatggcatggctccaattt 54
                |||||||||| |||| |||||||||||||||||| ||||||||
Sbjct: 12817701 atatctcaaaatttgtaaaattataatggcatggttccaattt 12817659


 Score = 61.9 bits (31), Expect = 5e-09
 Identities = 46/51 (90%)
 Strand = Plus / Minus

                                                                   
Query: 10       gcatatctcaaactttgcaaaattataatggcatggctccaatttaccctt 60
                |||||||||||| ||| ||||||||||||| ||||| |||||||| |||||
Sbjct: 18332848 gcatatctcaaattttacaaaattataatgacatggttccaattttccctt 18332798


 Score = 61.9 bits (31), Expect = 5e-09
 Identities = 37/39 (94%)
 Strand = Plus / Plus

                                                       
Query: 23       tttgcaaaattataatggcatggctccaatttacccttt 61
                ||||||||||||||||||||||| |||||||| ||||||
Sbjct: 20537696 tttgcaaaattataatggcatggttccaattttcccttt 20537734


 Score = 60.0 bits (30), Expect = 2e-08
 Identities = 51/58 (87%)
 Strand = Plus / Minus

                                                                          
Query: 1        ataccaatggcatatctcaaactttgcaaaattataatggcatggctccaatttaccc 58
                ||||| ||||||||||| |||||||  |||||||||||||||||| | ||| ||||||
Sbjct: 14986361 ataccgatggcatatcttaaactttaaaaaattataatggcatggttacaaattaccc 14986304


 Score = 60.0 bits (30), Expect = 2e-08
 Identities = 48/54 (88%)
 Strand = Plus / Minus

                                                                      
Query: 7        atggcatatctcaaactttgcaaaattataatggcatggctccaatttaccctt 60
                ||||||||||||||| ||| ||||||||||||| | ||| |||||||| |||||
Sbjct: 27692472 atggcatatctcaaattttacaaaattataatgtcttggttccaattttccctt 27692419


 Score = 58.0 bits (29), Expect = 8e-08
 Identities = 44/49 (89%)
 Strand = Plus / Minus

                                                                
Query: 11      catatctcaaactttgcaaaattataatggcatggctccaatttaccct 59
               ||||||||||| ||| ||||||||||||||||||| | |||||| ||||
Sbjct: 5543238 catatctcaaattttacaaaattataatggcatggttacaattttccct 5543190


 Score = 56.0 bits (28), Expect = 3e-07
 Identities = 34/36 (94%)
 Strand = Plus / Plus

                                                    
Query: 1        ataccaatggcatatctcaaactttgcaaaattata 36
                ||||| ||||||||| ||||||||||||||||||||
Sbjct: 19608241 ataccgatggcatatttcaaactttgcaaaattata 19608276


 Score = 56.0 bits (28), Expect = 3e-07
 Identities = 43/48 (89%)
 Strand = Plus / Plus

                                                                
Query: 7        atggcatatctcaaactttgcaaaattataatggcatggctccaattt 54
                ||||||||||||||| |||| |||||| |||||| |||| ||||||||
Sbjct: 25480547 atggcatatctcaaattttgtaaaattttaatggtatggttccaattt 25480594


 Score = 52.0 bits (26), Expect = 5e-06
 Identities = 44/50 (88%)
 Strand = Plus / Plus

                                                                 
Query: 10      gcatatctcaaactttgcaaaattataatggcatggctccaatttaccct 59
               |||||||||||| |||  ||||||||||||| |||| |||||||| ||||
Sbjct: 1213283 gcatatctcaaattttctaaaattataatggtatggttccaattttccct 1213332


 Score = 52.0 bits (26), Expect = 5e-06
 Identities = 35/38 (92%)
 Strand = Plus / Plus

                                                      
Query: 7        atggcatatctcaaactttgcaaaattataatggcatg 44
                ||||||||||||||| |||  |||||||||||||||||
Sbjct: 10697553 atggcatatctcaaattttataaaattataatggcatg 10697590


 Score = 50.1 bits (25), Expect = 2e-05
 Identities = 31/33 (93%)
 Strand = Plus / Plus

                                                 
Query: 28       aaaattataatggcatggctccaatttaccctt 60
                |||||||||||||||||| | ||||||||||||
Sbjct: 13961896 aaaattataatggcatggtttcaatttaccctt 13961928


 Score = 48.1 bits (24), Expect = 8e-05
 Identities = 30/32 (93%)
 Strand = Plus / Minus

                                               
Query: 23      tttgcaaaattataatggcatggctccaattt 54
               ||||||||||||||||||||||| || |||||
Sbjct: 7641438 tttgcaaaattataatggcatggttctaattt 7641407


 Score = 48.1 bits (24), Expect = 8e-05
 Identities = 42/48 (87%)
 Strand = Plus / Plus

                                                                
Query: 7        atggcatatctcaaactttgcaaaattataatggcatggctccaattt 54
                |||| |||||| ||| |||  |||||||||||||||||| ||||||||
Sbjct: 16989120 atggtatatcttaaattttataaaattataatggcatggttccaattt 16989167


 Score = 48.1 bits (24), Expect = 8e-05
 Identities = 39/44 (88%)
 Strand = Plus / Plus

                                                            
Query: 8        tggcatatctcaaactttgcaaaattataatggcatggctccaa 51
                |||||||||||||| ||||||||||||   |||||||| |||||
Sbjct: 21482574 tggcatatctcaaattttgcaaaattagggtggcatggttccaa 21482617


 Score = 48.1 bits (24), Expect = 8e-05
 Identities = 39/44 (88%)
 Strand = Plus / Minus

                                                            
Query: 11       catatctcaaactttgcaaaattataatggcatggctccaattt 54
                ||||||| ||| ||| ||||||||||||||||| | ||||||||
Sbjct: 34307809 catatcttaaattttacaaaattataatggcatagttccaattt 34307766


 Score = 44.1 bits (22), Expect = 0.001
 Identities = 31/34 (91%)
 Strand = Plus / Plus

                                                  
Query: 26       gcaaaattataatggcatggctccaatttaccct 59
                |||||||||||||||||||  ||||||| |||||
Sbjct: 21478809 gcaaaattataatggcatgaatccaattaaccct 21478842


 Score = 40.1 bits (20), Expect = 0.019
 Identities = 26/28 (92%)
 Strand = Plus / Minus

                                           
Query: 32      ttataatggcatggctccaatttaccct 59
               |||||||||||||| ||||||| |||||
Sbjct: 2388833 ttataatggcatggatccaattaaccct 2388806


 Score = 40.1 bits (20), Expect = 0.019
 Identities = 39/44 (88%), Gaps = 1/44 (2%)
 Strand = Plus / Plus

                                                            
Query: 12       atatctcaaactttgcaaaatt-ataatggcatggctccaattt 54
                |||||| ||| |||| |||||| |||||||||||| ||||||||
Sbjct: 17071522 atatcttaaattttgtaaaatttataatggcatggttccaattt 17071565


 Score = 38.2 bits (19), Expect = 0.074
 Identities = 22/23 (95%)
 Strand = Plus / Plus

                                     
Query: 8      tggcatatctcaaactttgcaaa 30
              |||||||||||||| ||||||||
Sbjct: 553161 tggcatatctcaaattttgcaaa 553183


 Score = 38.2 bits (19), Expect = 0.074
 Identities = 28/31 (90%)
 Strand = Plus / Plus

                                               
Query: 32       ttataatggcatggctccaatttaccctttt 62
                |||||||||||||| || ||||| |||||||
Sbjct: 13090259 ttataatggcatggttctaattttccctttt 13090289


 Score = 38.2 bits (19), Expect = 0.074
 Identities = 28/31 (90%)
 Strand = Plus / Plus

                                               
Query: 29       aaattataatggcatggctccaatttaccct 59
                ||||||||||||||||| | |||||| ||||
Sbjct: 26409553 aaattataatggcatggtttcaattttccct 26409583


 Score = 36.2 bits (18), Expect = 0.29
 Identities = 30/34 (88%)
 Strand = Plus / Minus

                                                
Query: 28     aaaattataatggcatggctccaatttacccttt 61
              |||||||||||||||||  || |||| |||||||
Sbjct: 680991 aaaattataatggcatgaatctaattaacccttt 680958


 Score = 36.2 bits (18), Expect = 0.29
 Identities = 21/22 (95%)
 Strand = Plus / Minus

                                     
Query: 34      ataatggcatggctccaattta 55
               |||||||||||| |||||||||
Sbjct: 1540712 ataatggcatggatccaattta 1540691


 Score = 36.2 bits (18), Expect = 0.29
 Identities = 18/18 (100%)
 Strand = Plus / Plus

                                 
Query: 28      aaaattataatggcatgg 45
               ||||||||||||||||||
Sbjct: 6758581 aaaattataatggcatgg 6758598


 Score = 36.2 bits (18), Expect = 0.29
 Identities = 27/30 (90%)
 Strand = Plus / Plus

                                              
Query: 29       aaattataatggcatggctccaatttaccc 58
                ||||||||||||||||  ||||||| ||||
Sbjct: 19333728 aaattataatggcatgaatccaattaaccc 19333757


 Score = 36.2 bits (18), Expect = 0.29
 Identities = 24/26 (92%)
 Strand = Plus / Plus

                                          
Query: 34       ataatggcatggctccaatttaccct 59
                |||||||||||| |||||||| ||||
Sbjct: 23754772 ataatggcatggttccaattttccct 23754797


 Score = 34.2 bits (17), Expect = 1.2
 Identities = 29/33 (87%)
 Strand = Plus / Plus

                                                
Query: 26      gcaaaattataatggcatggctccaatttaccc 58
               ||||| |||||||||||||  ||||||| ||||
Sbjct: 1541832 gcaaatttataatggcatgaatccaattaaccc 1541864


 Score = 34.2 bits (17), Expect = 1.2
 Identities = 17/17 (100%)
 Strand = Plus / Plus

                                
Query: 27      caaaattataatggcat 43
               |||||||||||||||||
Sbjct: 7253564 caaaattataatggcat 7253580


 Score = 34.2 bits (17), Expect = 1.2
 Identities = 17/17 (100%)
 Strand = Plus / Plus

                                 
Query: 28       aaaattataatggcatg 44
                |||||||||||||||||
Sbjct: 13873737 aaaattataatggcatg 13873753


 Score = 34.2 bits (17), Expect = 1.2
 Identities = 17/17 (100%)
 Strand = Plus / Minus

                                 
Query: 15       tctcaaactttgcaaaa 31
                |||||||||||||||||
Sbjct: 17535683 tctcaaactttgcaaaa 17535667


 Score = 34.2 bits (17), Expect = 1.2
 Identities = 23/25 (92%)
 Strand = Plus / Minus

                                         
Query: 35       taatggcatggctccaatttaccct 59
                ||||||||||| ||||||| |||||
Sbjct: 17985653 taatggcatggatccaattaaccct 17985629


 Score = 34.2 bits (17), Expect = 1.2
 Identities = 20/21 (95%)
 Strand = Plus / Minus

                                     
Query: 34       ataatggcatggctccaattt 54
                |||||||||||| ||||||||
Sbjct: 21822564 ataatggcatggttccaattt 21822544


 Score = 34.2 bits (17), Expect = 1.2
 Identities = 20/21 (95%)
 Strand = Plus / Plus

                                     
Query: 34       ataatggcatggctccaattt 54
                |||||||||||| ||||||||
Sbjct: 21823694 ataatggcatggttccaattt 21823714


 Score = 34.2 bits (17), Expect = 1.2
 Identities = 20/21 (95%)
 Strand = Plus / Plus

                                     
Query: 31       attataatggcatggctccaa 51
                |||||||||||||| ||||||
Sbjct: 27371285 attataatggcatgtctccaa 27371305


 Score = 34.2 bits (17), Expect = 1.2
 Identities = 17/17 (100%)
 Strand = Plus / Minus

                                 
Query: 14       atctcaaactttgcaaa 30
                |||||||||||||||||
Sbjct: 32428550 atctcaaactttgcaaa 32428534


 Score = 32.2 bits (16), Expect = 4.6
 Identities = 16/16 (100%)
 Strand = Plus / Plus

                                
Query: 14       atctcaaactttgcaa 29
                ||||||||||||||||
Sbjct: 12382684 atctcaaactttgcaa 12382699


 Score = 32.2 bits (16), Expect = 4.6
 Identities = 25/28 (89%)
 Strand = Plus / Plus

                                            
Query: 32       ttataatggcatggctccaatttaccct 59
                |||||||||||||| | ||||| |||||
Sbjct: 13922237 ttataatggcatggattcaattaaccct 13922264


 Score = 32.2 bits (16), Expect = 4.6
 Identities = 22/24 (91%)
 Strand = Plus / Minus

                                        
Query: 35       taatggcatggctccaatttaccc 58
                ||||||||||| ||||||| ||||
Sbjct: 15924447 taatggcatggatccaattaaccc 15924424


 Score = 32.2 bits (16), Expect = 4.6
 Identities = 25/28 (89%)
 Strand = Plus / Plus

                                            
Query: 26       gcaaaattataatggcatggctccaatt 53
                ||||| |||||||||||||  |||||||
Sbjct: 20363157 gcaaatttataatggcatgaatccaatt 20363184


 Score = 32.2 bits (16), Expect = 4.6
 Identities = 19/20 (95%)
 Strand = Plus / Plus

                                    
Query: 54       tacccttttctttaagaaat 73
                ||||||||||||||| ||||
Sbjct: 22853682 tacccttttctttaacaaat 22853701


 Score = 32.2 bits (16), Expect = 4.6
 Identities = 16/16 (100%)
 Strand = Plus / Minus

                                
Query: 7        atggcatatctcaaac 22
                ||||||||||||||||
Sbjct: 24926058 atggcatatctcaaac 24926043


 Score = 32.2 bits (16), Expect = 4.6
 Identities = 19/20 (95%)
 Strand = Plus / Minus

                                    
Query: 19       aaactttgcaaaattataat 38
                |||||||||||||| |||||
Sbjct: 33524182 aaactttgcaaaatgataat 33524163


BLASTN 2.2.26 [Sep-21-2011]


Reference: Altschul, Stephen F., Thomas L. Madden, Alejandro A. Schaffer, 
Jinghui Zhang, Zheng Zhang, Webb Miller, and David J. Lipman (1997), 
"Gapped BLAST and PSI-BLAST: a new generation of protein database search
programs",  Nucleic Acids Res. 25:3389-3402.

Query= TSD CATGC head
         (71 letters)

Database: IRGSP1.0 
           12 sequences; 373,245,519 total letters

Searching..................................................done


                                                                 Score    E
Sequences producing significant alignments:                      (bits) Value

chr09                                                                 141   6e-33
chr01                                                                  38   0.066
chr02                                                                  34   1.0  
chr12                                                                  32   4.1  
chr08                                                                  32   4.1  
chr07                                                                  32   4.1  
chr05                                                                  32   4.1  
chr04                                                                  32   4.1  

>chr09
          Length = 23012720

 Score =  141 bits (71), Expect = 6e-33
 Identities = 71/71 (100%)
 Strand = Plus / Minus

                                                                            
Query: 1        atttctatggcctatggggttagtgtttggactgtcaaggtgtgaggcatcttctcagtg 60
                ||||||||||||||||||||||||||||||||||||||||||||||||||||||||||||
Sbjct: 12970684 atttctatggcctatggggttagtgtttggactgtcaaggtgtgaggcatcttctcagtg 12970625

                           
Query: 61       actgtgcatgc 71
                |||||||||||
Sbjct: 12970624 actgtgcatgc 12970614


 Score = 32.2 bits (16), Expect = 4.1
 Identities = 16/16 (100%)
 Strand = Plus / Plus

                                
Query: 48       catcttctcagtgact 63
                ||||||||||||||||
Sbjct: 15403725 catcttctcagtgact 15403740


BLASTN 2.2.26 [Sep-21-2011]


Reference: Altschul, Stephen F., Thomas L. Madden, Alejandro A. Schaffer, 
Jinghui Zhang, Zheng Zhang, Webb Miller, and David J. Lipman (1997), 
"Gapped BLAST and PSI-BLAST: a new generation of protein database search
programs",  Nucleic Acids Res. 25:3389-3402.

Query= TSD CATGC tail
         (76 letters)

Database: IRGSP1.0 
           12 sequences; 373,245,519 total letters

Searching..................................................done


                                                                 Score    E
Sequences producing significant alignments:                      (bits) Value

chr09                                                                 151   7e-36
chr10                                                                  38   0.072
chr06                                                                  38   0.072
chr11                                                                  34   1.1  
chr08                                                                  34   1.1  
chr03                                                                  34   1.1  
chr01                                                                  34   1.1  
chr12                                                                  32   4.4  
chr07                                                                  32   4.4  
chr05                                                                  32   4.4  
chr02                                                                  32   4.4  

>chr09
          Length = 23012720

 Score =  151 bits (76), Expect = 7e-36
 Identities = 76/76 (100%)
 Strand = Plus / Minus

                                                                            
Query: 1        catgcatggtggggtgtagtagtagtttatcaggaccaaagaaaagaacaaactgcaagc 60
                ||||||||||||||||||||||||||||||||||||||||||||||||||||||||||||
Sbjct: 12970618 catgcatggtggggtgtagtagtagtttatcaggaccaaagaaaagaacaaactgcaagc 12970559

                                
Query: 61       tagctgtaagctgcaa 76
                ||||||||||||||||
Sbjct: 12970558 tagctgtaagctgcaa 12970543


 Score = 34.2 bits (17), Expect = 1.1
 Identities = 20/21 (95%)
 Strand = Plus / Minus

                                     
Query: 42       aaaagaacaaactgcaagcta 62
                |||||||||||||| ||||||
Sbjct: 19831696 aaaagaacaaactgaaagcta 19831676


 Score = 32.2 bits (16), Expect = 4.4
 Identities = 16/16 (100%)
 Strand = Plus / Plus

                               
Query: 43      aaagaacaaactgcaa 58
               ||||||||||||||||
Sbjct: 9857030 aaagaacaaactgcaa 9857045


 Score = 32.2 bits (16), Expect = 4.4
 Identities = 16/16 (100%)
 Strand = Plus / Plus

                                
Query: 35       accaaagaaaagaaca 50
                ||||||||||||||||
Sbjct: 14080276 accaaagaaaagaaca 14080291


BLASTN 2.2.26 [Sep-21-2011]


Reference: Altschul, Stephen F., Thomas L. Madden, Alejandro A. Schaffer, 
Jinghui Zhang, Zheng Zhang, Webb Miller, and David J. Lipman (1997), 
"Gapped BLAST and PSI-BLAST: a new generation of protein database search
programs",  Nucleic Acids Res. 25:3389-3402.

Query= TSD CTAAT head
         (69 letters)

Database: IRGSP1.0 
           12 sequences; 373,245,519 total letters

Searching..................................................done


                                                                 Score    E
Sequences producing significant alignments:                      (bits) Value

chr02                                                                 137   9e-32
chr03                                                                  60   2e-08
chr07                                                                  52   4e-06
chr04                                                                  46   3e-04
chr12                                                                  42   0.004
chr06                                                                  42   0.004
chr01                                                                  42   0.004
chr10                                                                  40   0.016
chr09                                                                  40   0.016
chr08                                                                  40   0.016
chr05                                                                  40   0.016
chr11                                                                  32   3.9  

>chr02
          Length = 35937250

 Score =  137 bits (69), Expect = 9e-32
 Identities = 69/69 (100%)
 Strand = Plus / Plus

                                                                            
Query: 1        atttagagggatgctatataacggaatctcgttcagacgggatgatacctacgaggtata 60
                ||||||||||||||||||||||||||||||||||||||||||||||||||||||||||||
Sbjct: 31596564 atttagagggatgctatataacggaatctcgttcagacgggatgatacctacgaggtata 31596623

                         
Query: 61       agttctaat 69
                |||||||||
Sbjct: 31596624 agttctaat 31596632


 Score = 44.1 bits (22), Expect = 0.001
 Identities = 28/30 (93%)
 Strand = Plus / Minus

                                              
Query: 30       cgttcagacgggatgatacctacgaggtat 59
                |||||||||||||||||||||  |||||||
Sbjct: 22393502 cgttcagacgggatgatacctcagaggtat 22393473


 Score = 44.1 bits (22), Expect = 0.001
 Identities = 22/22 (100%)
 Strand = Plus / Minus

                                      
Query: 12       tgctatataacggaatctcgtt 33
                ||||||||||||||||||||||
Sbjct: 32639891 tgctatataacggaatctcgtt 32639870


 Score = 36.2 bits (18), Expect = 0.25
 Identities = 36/42 (85%)
 Strand = Plus / Minus

                                                          
Query: 8        gggatgctatataacggaatctcgttcagacgggatgatacc 49
                |||||||| || ||||||||| |||||   ||||||||||||
Sbjct: 34515585 gggatgctttacaacggaatcccgttcgagcgggatgatacc 34515544


 Score = 32.2 bits (16), Expect = 3.9
 Identities = 22/24 (91%)
 Strand = Plus / Plus

                                       
Query: 36      gacgggatgatacctacgaggtat 59
               |||||||||||||||  |||||||
Sbjct: 4899308 gacgggatgatacctttgaggtat 4899331


 Score = 32.2 bits (16), Expect = 3.9
 Identities = 34/40 (85%)
 Strand = Plus / Plus

                                                        
Query: 11       atgctatataacggaatctcgttcagacgggatgatacct 50
                |||||| | ||||| ||| |||||  ||||||||||||||
Sbjct: 17966222 atgctacagaacggtatcccgttcgaacgggatgatacct 17966261


 Score = 32.2 bits (16), Expect = 3.9
 Identities = 19/20 (95%)
 Strand = Plus / Minus

                                    
Query: 40       ggatgatacctacgaggtat 59
                ||||||||||||| ||||||
Sbjct: 29528993 ggatgatacctaccaggtat 29528974


 Score = 32.2 bits (16), Expect = 3.9
 Identities = 19/20 (95%)
 Strand = Plus / Minus

                                    
Query: 14       ctatataacggaatctcgtt 33
                ||||||||||||||| ||||
Sbjct: 29529349 ctatataacggaatcccgtt 29529330


 Score = 32.2 bits (16), Expect = 3.9
 Identities = 19/20 (95%)
 Strand = Plus / Plus

                                    
Query: 14       ctatataacggaatctcgtt 33
                ||||||||||||||| ||||
Sbjct: 30780932 ctatataacggaatcccgtt 30780951


BLASTN 2.2.26 [Sep-21-2011]


Reference: Altschul, Stephen F., Thomas L. Madden, Alejandro A. Schaffer, 
Jinghui Zhang, Zheng Zhang, Webb Miller, and David J. Lipman (1997), 
"Gapped BLAST and PSI-BLAST: a new generation of protein database search
programs",  Nucleic Acids Res. 25:3389-3402.

Query= TSD CTAAT tail
         (73 letters)

Database: IRGSP1.0 
           12 sequences; 373,245,519 total letters

Searching..................................................done


                                                                 Score    E
Sequences producing significant alignments:                      (bits) Value

chr02                                                                 145   4e-34
chr01                                                                  34   1.1  
chr12                                                                  32   4.2  
chr10                                                                  32   4.2  
chr08                                                                  32   4.2  
chr07                                                                  32   4.2  
chr05                                                                  32   4.2  
chr04                                                                  32   4.2  
chr03                                                                  32   4.2  

>chr02
          Length = 35937250

 Score =  145 bits (73), Expect = 4e-34
 Identities = 73/73 (100%)
 Strand = Plus / Plus

                                                                            
Query: 1        ctaatacctgtgagagtatcgacttcagataccggtgagtattgaatgattcatgcgagc 60
                ||||||||||||||||||||||||||||||||||||||||||||||||||||||||||||
Sbjct: 31596628 ctaatacctgtgagagtatcgacttcagataccggtgagtattgaatgattcatgcgagc 31596687

                             
Query: 61       tatcaggtgatac 73
                |||||||||||||
Sbjct: 31596688 tatcaggtgatac 31596700


 Score = 32.2 bits (16), Expect = 4.2
 Identities = 19/20 (95%)
 Strand = Plus / Plus

                                   
Query: 54      tgcgagctatcaggtgatac 73
               |||||| |||||||||||||
Sbjct: 8558597 tgcgagatatcaggtgatac 8558616


 Score = 32.2 bits (16), Expect = 4.2
 Identities = 19/20 (95%)
 Strand = Plus / Plus

                                   
Query: 54      tgcgagctatcaggtgatac 73
               |||||| |||||||||||||
Sbjct: 8558660 tgcgagatatcaggtgatac 8558679


 Score = 32.2 bits (16), Expect = 4.2
 Identities = 16/16 (100%)
 Strand = Plus / Minus

                                
Query: 8        ctgtgagagtatcgac 23
                ||||||||||||||||
Sbjct: 21698598 ctgtgagagtatcgac 21698583


BLASTN 2.2.26 [Sep-21-2011]


Reference: Altschul, Stephen F., Thomas L. Madden, Alejandro A. Schaffer, 
Jinghui Zhang, Zheng Zhang, Webb Miller, and David J. Lipman (1997), 
"Gapped BLAST and PSI-BLAST: a new generation of protein database search
programs",  Nucleic Acids Res. 25:3389-3402.

Query= TSD CTCCT head
         (78 letters)

Database: IRGSP1.0 
           12 sequences; 373,245,519 total letters

Searching..................................................done


                                                                 Score    E
Sequences producing significant alignments:                      (bits) Value

chr10                                                                 155   5e-37
chr11                                                                  34   1.2  
chr07                                                                  34   1.2  
chr05                                                                  34   1.2  
chr04                                                                  34   1.2  
chr01                                                                  34   1.2  
chr08                                                                  32   4.6  
chr06                                                                  32   4.6  
chr03                                                                  32   4.6  
chr02                                                                  32   4.6  

>chr10
          Length = 23207287

 Score =  155 bits (78), Expect = 5e-37
 Identities = 78/78 (100%)
 Strand = Plus / Plus

                                                                            
Query: 1        gatgtaatctctgccttcacttttcatatcaactgcacaaagatgtttacttagctctac 60
                ||||||||||||||||||||||||||||||||||||||||||||||||||||||||||||
Sbjct: 15415296 gatgtaatctctgccttcacttttcatatcaactgcacaaagatgtttacttagctctac 15415355

                                  
Query: 61       atttcttgttcttctcct 78
                ||||||||||||||||||
Sbjct: 15415356 atttcttgttcttctcct 15415373


BLASTN 2.2.26 [Sep-21-2011]


Reference: Altschul, Stephen F., Thomas L. Madden, Alejandro A. Schaffer, 
Jinghui Zhang, Zheng Zhang, Webb Miller, and David J. Lipman (1997), 
"Gapped BLAST and PSI-BLAST: a new generation of protein database search
programs",  Nucleic Acids Res. 25:3389-3402.

Query= TSD CTCCT tail
         (77 letters)

Database: IRGSP1.0 
           12 sequences; 373,245,519 total letters

Searching..................................................done


                                                                 Score    E
Sequences producing significant alignments:                      (bits) Value

chr10                                                                 153   2e-36
chr11                                                                  40   0.018
chr12                                                                  34   1.1  
chr06                                                                  32   4.5  
chr05                                                                  32   4.5  
chr04                                                                  32   4.5  
chr03                                                                  32   4.5  
chr02                                                                  32   4.5  
chr01                                                                  32   4.5  

>chr10
          Length = 23207287

 Score =  153 bits (77), Expect = 2e-36
 Identities = 77/77 (100%)
 Strand = Plus / Plus

                                                                            
Query: 1        ctcctttctttgcaggatccacctgattggcatgaaatccttgcgtacttccatgggtct 60
                ||||||||||||||||||||||||||||||||||||||||||||||||||||||||||||
Sbjct: 15419578 ctcctttctttgcaggatccacctgattggcatgaaatccttgcgtacttccatgggtct 15419637

                                 
Query: 61       gaacttcagaattactt 77
                |||||||||||||||||
Sbjct: 15419638 gaacttcagaattactt 15419654


 Score = 32.2 bits (16), Expect = 4.5
 Identities = 16/16 (100%)
 Strand = Plus / Minus

                               
Query: 59      ctgaacttcagaatta 74
               ||||||||||||||||
Sbjct: 8476102 ctgaacttcagaatta 8476087


BLASTN 2.2.26 [Sep-21-2011]


Reference: Altschul, Stephen F., Thomas L. Madden, Alejandro A. Schaffer, 
Jinghui Zhang, Zheng Zhang, Webb Miller, and David J. Lipman (1997), 
"Gapped BLAST and PSI-BLAST: a new generation of protein database search
programs",  Nucleic Acids Res. 25:3389-3402.

Query= TSD CTTAT head
         (77 letters)

Database: IRGSP1.0 
           12 sequences; 373,245,519 total letters

Searching..................................................done


                                                                 Score    E
Sequences producing significant alignments:                      (bits) Value

chr07                                                                 153   2e-36
chr08                                                                  34   1.1  
chr06                                                                  34   1.1  
chr04                                                                  34   1.1  
chr11                                                                  32   4.5  
chr02                                                                  32   4.5  
chr01                                                                  32   4.5  

>chr07
          Length = 29697621

 Score =  153 bits (77), Expect = 2e-36
 Identities = 77/77 (100%)
 Strand = Plus / Plus

                                                                            
Query: 1        tcgctcacagtggaggacattgtggacaatgcaatcgtactcctgactgccggttatggg 60
                ||||||||||||||||||||||||||||||||||||||||||||||||||||||||||||
Sbjct: 20064319 tcgctcacagtggaggacattgtggacaatgcaatcgtactcctgactgccggttatggg 20064378

                                 
Query: 61       aattcggctgttcttat 77
                |||||||||||||||||
Sbjct: 20064379 aattcggctgttcttat 20064395


 Score =  153 bits (77), Expect = 2e-36
 Identities = 77/77 (100%)
 Strand = Plus / Plus

                                                                            
Query: 1        tcgctcacagtggaggacattgtggacaatgcaatcgtactcctgactgccggttatggg 60
                ||||||||||||||||||||||||||||||||||||||||||||||||||||||||||||
Sbjct: 20080480 tcgctcacagtggaggacattgtggacaatgcaatcgtactcctgactgccggttatggg 20080539

                                 
Query: 61       aattcggctgttcttat 77
                |||||||||||||||||
Sbjct: 20080540 aattcggctgttcttat 20080556


 Score = 93.7 bits (47), Expect = 1e-18
 Identities = 53/55 (96%)
 Strand = Plus / Minus

                                                                       
Query: 4        ctcacagtggaggacattgtggacaatgcaatcgtactcctgactgccggttatg 58
                ||||||||||||||||||||||||||||||||| ||||||||| |||||||||||
Sbjct: 19978502 ctcacagtggaggacattgtggacaatgcaatcttactcctgattgccggttatg 19978448


 Score = 91.7 bits (46), Expect = 6e-18
 Identities = 55/58 (94%)
 Strand = Plus / Plus

                                                                          
Query: 1        tcgctcacagtggaggacattgtggacaatgcaatcgtactcctgactgccggttatg 58
                ||||||||||| |||||||||||||||||||||||||| |||||| ||||||||||||
Sbjct: 20052961 tcgctcacagtagaggacattgtggacaatgcaatcgttctcctggctgccggttatg 20053018


 Score = 79.8 bits (40), Expect = 2e-14
 Identities = 49/52 (94%)
 Strand = Plus / Plus

                                                                    
Query: 7        acagtggaggacattgtggacaatgcaatcgtactcctgactgccggttatg 58
                |||||||||||||||||||||||||||||| ||||||| ||||| |||||||
Sbjct: 20042905 acagtggaggacattgtggacaatgcaatcttactccttactgcaggttatg 20042956


 Score = 75.8 bits (38), Expect = 3e-13
 Identities = 65/74 (87%)
 Strand = Plus / Plus

                                                                            
Query: 4        ctcacagtggaggacattgtggacaatgcaatcgtactcctgactgccggttatgggaat 63
                ||||||||||||||||||||||||||||||||| |||||||   ||| ||||||| ||  
Sbjct: 20046811 ctcacagtggaggacattgtggacaatgcaatcttactcctacttgctggttatgagaca 20046870

                              
Query: 64       tcggctgttcttat 77
                ||| ||||||||||
Sbjct: 20046871 tcgtctgttcttat 20046884


 Score = 44.1 bits (22), Expect = 0.001
 Identities = 46/54 (85%)
 Strand = Plus / Plus

                                                                      
Query: 5        tcacagtggaggacattgtggacaatgcaatcgtactcctgactgccggttatg 58
                |||| ||||||||||| ||||| ||||||||| | || |||| ||| |||||||
Sbjct: 20044240 tcacggtggaggacatcgtggataatgcaatcttccttctgattgcaggttatg 20044293


BLASTN 2.2.26 [Sep-21-2011]


Reference: Altschul, Stephen F., Thomas L. Madden, Alejandro A. Schaffer, 
Jinghui Zhang, Zheng Zhang, Webb Miller, and David J. Lipman (1997), 
"Gapped BLAST and PSI-BLAST: a new generation of protein database search
programs",  Nucleic Acids Res. 25:3389-3402.

Query= TSD CTTAT tail
         (79 letters)

Database: IRGSP1.0 
           12 sequences; 373,245,519 total letters

Searching..................................................done


                                                                 Score    E
Sequences producing significant alignments:                      (bits) Value

chr07                                                                 157   1e-37
chr11                                                                  32   4.7  
chr06                                                                  32   4.7  
chr05                                                                  32   4.7  
chr03                                                                  32   4.7  
chr02                                                                  32   4.7  

>chr07
          Length = 29697621

 Score =  157 bits (79), Expect = 1e-37
 Identities = 79/79 (100%)
 Strand = Plus / Plus

                                                                            
Query: 1        cttatcaccttcttgctccggtacctagctaatgatccagacatccttggcaagataacc 60
                ||||||||||||||||||||||||||||||||||||||||||||||||||||||||||||
Sbjct: 20064391 cttatcaccttcttgctccggtacctagctaatgatccagacatccttggcaagataacc 20064450

                                   
Query: 61       gagggtgagcacctagtac 79
                |||||||||||||||||||
Sbjct: 20064451 gagggtgagcacctagtac 20064469


 Score =  157 bits (79), Expect = 1e-37
 Identities = 79/79 (100%)
 Strand = Plus / Plus

                                                                            
Query: 1        cttatcaccttcttgctccggtacctagctaatgatccagacatccttggcaagataacc 60
                ||||||||||||||||||||||||||||||||||||||||||||||||||||||||||||
Sbjct: 20080552 cttatcaccttcttgctccggtacctagctaatgatccagacatccttggcaagataacc 20080611

                                   
Query: 61       gagggtgagcacctagtac 79
                |||||||||||||||||||
Sbjct: 20080612 gagggtgagcacctagtac 20080630


 Score =  101 bits (51), Expect = 6e-21
 Identities = 72/79 (91%)
 Strand = Plus / Plus

                                                                            
Query: 1        cttatcaccttcttgctccggtacctagctaatgatccagacatccttggcaagataacc 60
                ||||||| ||||||||||||||||||||| ||||| ||||||||||| ||||| ||||| 
Sbjct: 20042971 cttatcatcttcttgctccggtacctagccaatgagccagacatcctgggcaatataact 20043030

                                   
Query: 61       gagggtgagcacctagtac 79
                ||||||||||| |||||||
Sbjct: 20043031 gagggtgagcagctagtac 20043049


 Score =  101 bits (51), Expect = 6e-21
 Identities = 72/79 (91%)
 Strand = Plus / Plus

                                                                            
Query: 1        cttatcaccttcttgctccggtacctagctaatgatccagacatccttggcaagataacc 60
                ||||||||||||||||||||||||||||| ||||| ||||| ||||| ||||||||||| 
Sbjct: 20046880 cttatcaccttcttgctccggtacctagccaatgagccagatatcctgggcaagataact 20046939

                                   
Query: 61       gagggtgagcacctagtac 79
                || |||||||| |||||||
Sbjct: 20046940 gaaggtgagcaactagtac 20046958


 Score = 77.8 bits (39), Expect = 9e-14
 Identities = 69/79 (87%)
 Strand = Plus / Minus

                                                                            
Query: 1        cttatcaccttcttgctccggtacctagctaatgatccagacatccttggcaagataacc 60
                ||||||||||||||| ||||  | ||||| ||||| || |||||||||||||||||||| 
Sbjct: 19978433 cttatcaccttcttgatccgacagctagccaatgagccggacatccttggcaagataact 19978374

                                   
Query: 61       gagggtgagcacctagtac 79
                || |||||||| |||||||
Sbjct: 19978373 gatggtgagcaactagtac 19978355


 Score = 77.8 bits (39), Expect = 9e-14
 Identities = 54/59 (91%)
 Strand = Plus / Plus

                                                                           
Query: 1        cttatcaccttcttgctccggtacctagctaatgatccagacatccttggcaagataac 59
                ||||||||||||||| |||||| |||||| ||||| ||||||||| |||||||||||||
Sbjct: 20053033 cttatcaccttcttgatccggtgcctagccaatgagccagacatctttggcaagataac 20053091


 Score = 40.1 bits (20), Expect = 0.019
 Identities = 26/28 (92%)
 Strand = Plus / Plus

                                            
Query: 51       caagataaccgagggtgagcacctagta 78
                ||||||||| ||||||||||| ||||||
Sbjct: 20014223 caagataactgagggtgagcagctagta 20014250


 Score = 36.2 bits (18), Expect = 0.30
 Identities = 21/22 (95%)
 Strand = Plus / Plus

                                      
Query: 32       atgatccagacatccttggcaa 53
                ||||||||||||| ||||||||
Sbjct: 28907856 atgatccagacattcttggcaa 28907877


BLASTN 2.2.26 [Sep-21-2011]


Reference: Altschul, Stephen F., Thomas L. Madden, Alejandro A. Schaffer, 
Jinghui Zhang, Zheng Zhang, Webb Miller, and David J. Lipman (1997), 
"Gapped BLAST and PSI-BLAST: a new generation of protein database search
programs",  Nucleic Acids Res. 25:3389-3402.

Query= TSD CTTTG head
         (78 letters)

Database: IRGSP1.0 
           12 sequences; 373,245,519 total letters

Searching..................................................done


                                                                 Score    E
Sequences producing significant alignments:                      (bits) Value

chr01                                                                 155   5e-37
chr05                                                                  38   0.074
chr06                                                                  36   0.29 
chr09                                                                  34   1.2  
chr07                                                                  32   4.6  
chr02                                                                  32   4.6  

>chr01
          Length = 43270923

 Score =  155 bits (78), Expect = 5e-37
 Identities = 78/78 (100%)
 Strand = Plus / Minus

                                                                            
Query: 1        agcaagaagtatctcatcagagccaccttcacttatggaaactacgatgggctcaactcg 60
                ||||||||||||||||||||||||||||||||||||||||||||||||||||||||||||
Sbjct: 34453718 agcaagaagtatctcatcagagccaccttcacttatggaaactacgatgggctcaactcg 34453659

                                  
Query: 61       tcagagaagggttctttg 78
                ||||||||||||||||||
Sbjct: 34453658 tcagagaagggttctttg 34453641


 Score =  149 bits (75), Expect = 3e-35
 Identities = 75/75 (100%)
 Strand = Plus / Minus

                                                                            
Query: 1        agcaagaagtatctcatcagagccaccttcacttatggaaactacgatgggctcaactcg 60
                ||||||||||||||||||||||||||||||||||||||||||||||||||||||||||||
Sbjct: 34464259 agcaagaagtatctcatcagagccaccttcacttatggaaactacgatgggctcaactcg 34464200

                               
Query: 61       tcagagaagggttct 75
                |||||||||||||||
Sbjct: 34464199 tcagagaagggttct 34464185


 Score = 93.7 bits (47), Expect = 1e-18
 Identities = 62/67 (92%)
 Strand = Plus / Minus

                                                                            
Query: 1        agcaagaagtatctcatcagagccaccttcacttatggaaactacgatgggctcaactcg 60
                ||||||||||||||||||||||||||||||||||| || ||||||||||| | |||||| 
Sbjct: 34442278 agcaagaagtatctcatcagagccaccttcacttacgggaactacgatggccgcaactca 34442219

                       
Query: 61       tcagaga 67
                |||||||
Sbjct: 34442218 tcagaga 34442212


 Score = 85.7 bits (43), Expect = 4e-16
 Identities = 64/71 (90%)
 Strand = Plus / Minus

                                                                            
Query: 4        aagaagtatctcatcagagccaccttcacttatggaaactacgatgggctcaactcgtca 63
                |||||||||||||||||| | ||||||||||| |||||||||||||| ||||  ||||||
Sbjct: 34433334 aagaagtatctcatcagaacaaccttcacttacggaaactacgatggactcaggtcgtca 34433275

                           
Query: 64       gagaagggttc 74
                ||||| |||||
Sbjct: 34433274 gagaacggttc 34433264


BLASTN 2.2.26 [Sep-21-2011]


Reference: Altschul, Stephen F., Thomas L. Madden, Alejandro A. Schaffer, 
Jinghui Zhang, Zheng Zhang, Webb Miller, and David J. Lipman (1997), 
"Gapped BLAST and PSI-BLAST: a new generation of protein database search
programs",  Nucleic Acids Res. 25:3389-3402.

Query= TSD CTTTG tail
         (77 letters)

Database: IRGSP1.0 
           12 sequences; 373,245,519 total letters

Searching..................................................done


                                                                 Score    E
Sequences producing significant alignments:                      (bits) Value

chr01                                                                 145   4e-34
chr05                                                                  38   0.073
chr12                                                                  32   4.5  
chr09                                                                  32   4.5  
chr06                                                                  32   4.5  
chr04                                                                  32   4.5  

>chr01
          Length = 43270923

 Score =  145 bits (73), Expect = 4e-34
 Identities = 76/77 (98%)
 Strand = Plus / Minus

                                                                            
Query: 1        ctttgtttatctttggactccatatcggtgtcaacttctggacgacggtaaacttgacaa 60
                ||||||||||||||||||||||||||||||||||||||||||||||||||||||||||||
Sbjct: 34453645 ctttgtttatctttggactccatatcggtgtcaacttctggacgacggtaaacttgacaa 34453586

                                 
Query: 61       agtgggatccctcgagc 77
                |||||||||| ||||||
Sbjct: 34453585 agtgggatccatcgagc 34453569


 Score = 69.9 bits (35), Expect = 2e-11
 Identities = 56/63 (88%)
 Strand = Plus / Minus

                                                                            
Query: 4        tgtttatctttggactccatatcggtgtcaacttctggacgacggtaaacttgacaaagt 63
                ||||| ||||||||||||| ||||| |||||||||||| | ||||| ||||||||||| |
Sbjct: 34464183 tgtttctctttggactccacatcggcgtcaacttctgggcaacggtgaacttgacaaact 34464124

                   
Query: 64       ggg 66
                |||
Sbjct: 34464123 ggg 34464121


 Score = 67.9 bits (34), Expect = 8e-11
 Identities = 46/50 (92%)
 Strand = Plus / Minus

                                                                  
Query: 12       tttggactccatatcggtgtcaacttctggacgacggtaaacttgacaaa 61
                ||||||||||| ||||| |||||||||||||| ||||| |||||||||||
Sbjct: 34433253 tttggactccacatcggcgtcaacttctggacaacggtgaacttgacaaa 34433204


 Score = 58.0 bits (29), Expect = 8e-08
 Identities = 50/57 (87%)
 Strand = Plus / Minus

                                                                         
Query: 5        gtttatctttggactccatatcggtgtcaacttctggacgacggtaaacttgacaaa 61
                |||| |||||||||||||||||||  ||||||||||||| | ||| ||| |||||||
Sbjct: 34442201 gtttctctttggactccatatcggcatcaacttctggacaatggtgaacctgacaaa 34442145


 Score = 32.2 bits (16), Expect = 4.5
 Identities = 16/16 (100%)
 Strand = Plus / Minus

                               
Query: 5       gtttatctttggactc 20
               ||||||||||||||||
Sbjct: 5091205 gtttatctttggactc 5091190


BLASTN 2.2.26 [Sep-21-2011]


Reference: Altschul, Stephen F., Thomas L. Madden, Alejandro A. Schaffer, 
Jinghui Zhang, Zheng Zhang, Webb Miller, and David J. Lipman (1997), 
"Gapped BLAST and PSI-BLAST: a new generation of protein database search
programs",  Nucleic Acids Res. 25:3389-3402.

Query= TSD GAATA head
         (79 letters)

Database: IRGSP1.0 
           12 sequences; 373,245,519 total letters

Searching..................................................done


                                                                 Score    E
Sequences producing significant alignments:                      (bits) Value

chr03                                                                 115   4e-25
chr05                                                                  34   1.2  
chr01                                                                  34   1.2  
chr12                                                                  32   4.7  
chr11                                                                  32   4.7  
chr10                                                                  32   4.7  
chr09                                                                  32   4.7  
chr08                                                                  32   4.7  
chr06                                                                  32   4.7  
chr04                                                                  32   4.7  
chr02                                                                  32   4.7  

>chr03
          Length = 36413819

 Score =  115 bits (58), Expect = 4e-25
 Identities = 72/79 (91%)
 Strand = Plus / Minus

                                                                           
Query: 1       taaagagtgaatctcattgaaggaacaaaatgaacatttcaannnnnnncagcagtctcg 60
               ||||||||||||||||||||||||||||||||||||||||||       |||||||||||
Sbjct: 8304752 taaagagtgaatctcattgaaggaacaaaatgaacatttcaatttttttcagcagtctcg 8304693

                                  
Query: 61      gtaatcaaagttatgaata 79
               |||||||||||||||||||
Sbjct: 8304692 gtaatcaaagttatgaata 8304674


 Score = 36.2 bits (18), Expect = 0.30
 Identities = 21/22 (95%)
 Strand = Plus / Plus

                                     
Query: 1       taaagagtgaatctcattgaag 22
               |||||||||||||||| |||||
Sbjct: 5736774 taaagagtgaatctcactgaag 5736795


 Score = 32.2 bits (16), Expect = 4.7
 Identities = 16/16 (100%)
 Strand = Plus / Minus

                                
Query: 10       aatctcattgaaggaa 25
                ||||||||||||||||
Sbjct: 35117309 aatctcattgaaggaa 35117294


BLASTN 2.2.26 [Sep-21-2011]


Reference: Altschul, Stephen F., Thomas L. Madden, Alejandro A. Schaffer, 
Jinghui Zhang, Zheng Zhang, Webb Miller, and David J. Lipman (1997), 
"Gapped BLAST and PSI-BLAST: a new generation of protein database search
programs",  Nucleic Acids Res. 25:3389-3402.

Query= TSD GAATA tail
         (77 letters)

Database: IRGSP1.0 
           12 sequences; 373,245,519 total letters

Searching..................................................done


                                                                 Score    E
Sequences producing significant alignments:                      (bits) Value

chr03                                                                 153   2e-36
chr08                                                                  36   0.29 
chr12                                                                  34   1.1  
chr11                                                                  34   1.1  
chr10                                                                  34   1.1  
chr09                                                                  34   1.1  
chr07                                                                  34   1.1  
chr04                                                                  34   1.1  
chr02                                                                  34   1.1  
chr06                                                                  32   4.5  
chr05                                                                  32   4.5  
chr01                                                                  32   4.5  

>chr03
          Length = 36413819

 Score =  153 bits (77), Expect = 2e-36
 Identities = 77/77 (100%)
 Strand = Plus / Minus

                                                                           
Query: 1       gaatataccattgctctatagcacctctctctggcaaaatattagcattttgtctcaaga 60
               ||||||||||||||||||||||||||||||||||||||||||||||||||||||||||||
Sbjct: 8304678 gaatataccattgctctatagcacctctctctggcaaaatattagcattttgtctcaaga 8304619

                                
Query: 61      cctccttatgacactat 77
               |||||||||||||||||
Sbjct: 8304618 cctccttatgacactat 8304602


 Score = 93.7 bits (47), Expect = 1e-18
 Identities = 59/63 (93%)
 Strand = Plus / Plus

                                                                           
Query: 11      ttgctctatagcacctctctctggcaaaatattagcattttgtctcaagacctccttatg 70
               |||||||||||||||||||| |||||||||||||||||||||||| |||||| | |||||
Sbjct: 5736856 ttgctctatagcacctctctatggcaaaatattagcattttgtctaaagaccactttatg 5736915

                  
Query: 71      aca 73
               |||
Sbjct: 5736916 aca 5736918


 Score = 34.2 bits (17), Expect = 1.1
 Identities = 17/17 (100%)
 Strand = Plus / Minus

                                 
Query: 58       agacctccttatgacac 74
                |||||||||||||||||
Sbjct: 24529614 agacctccttatgacac 24529598


 Score = 32.2 bits (16), Expect = 4.5
 Identities = 16/16 (100%)
 Strand = Plus / Minus

                               
Query: 30      tctggcaaaatattag 45
               ||||||||||||||||
Sbjct: 2559314 tctggcaaaatattag 2559299


 Score = 32.2 bits (16), Expect = 4.5
 Identities = 16/16 (100%)
 Strand = Plus / Minus

                                
Query: 55       tcaagacctccttatg 70
                ||||||||||||||||
Sbjct: 22694737 tcaagacctccttatg 22694722


BLASTN 2.2.26 [Sep-21-2011]


Reference: Altschul, Stephen F., Thomas L. Madden, Alejandro A. Schaffer, 
Jinghui Zhang, Zheng Zhang, Webb Miller, and David J. Lipman (1997), 
"Gapped BLAST and PSI-BLAST: a new generation of protein database search
programs",  Nucleic Acids Res. 25:3389-3402.

Query= TSD GGAAC head
         (79 letters)

Database: IRGSP1.0 
           12 sequences; 373,245,519 total letters

Searching..................................................done


                                                                 Score    E
Sequences producing significant alignments:                      (bits) Value

chr12                                                                 157   1e-37
chr11                                                                  44   0.001
chr07                                                                  36   0.30 
chr06                                                                  32   4.7  
chr05                                                                  32   4.7  
chr02                                                                  32   4.7  
chr01                                                                  32   4.7  

>chr12
          Length = 27531856

 Score =  157 bits (79), Expect = 1e-37
 Identities = 79/79 (100%)
 Strand = Plus / Minus

                                                                           
Query: 1       ttaaatttagctgagataatcttgttttgcgacaaagttgatgtattatagaatgattcc 60
               ||||||||||||||||||||||||||||||||||||||||||||||||||||||||||||
Sbjct: 2155973 ttaaatttagctgagataatcttgttttgcgacaaagttgatgtattatagaatgattcc 2155914

                                  
Query: 61      ttgaattgcagcttggaac 79
               |||||||||||||||||||
Sbjct: 2155913 ttgaattgcagcttggaac 2155895


 Score = 32.2 bits (16), Expect = 4.7
 Identities = 16/16 (100%)
 Strand = Plus / Plus

                               
Query: 60      cttgaattgcagcttg 75
               ||||||||||||||||
Sbjct: 7989627 cttgaattgcagcttg 7989642


BLASTN 2.2.26 [Sep-21-2011]


Reference: Altschul, Stephen F., Thomas L. Madden, Alejandro A. Schaffer, 
Jinghui Zhang, Zheng Zhang, Webb Miller, and David J. Lipman (1997), 
"Gapped BLAST and PSI-BLAST: a new generation of protein database search
programs",  Nucleic Acids Res. 25:3389-3402.

Query= TSD GGAAC tail
         (76 letters)

Database: IRGSP1.0 
           12 sequences; 373,245,519 total letters

Searching..................................................done


                                                                 Score    E
Sequences producing significant alignments:                      (bits) Value

chr12                                                                 151   7e-36
chr11                                                                  52   5e-06
chr10                                                                  34   1.1  
chr01                                                                  34   1.1  
chr09                                                                  32   4.4  
chr07                                                                  32   4.4  
chr06                                                                  32   4.4  
chr04                                                                  32   4.4  
chr03                                                                  32   4.4  

>chr12
          Length = 27531856

 Score =  151 bits (76), Expect = 7e-36
 Identities = 76/76 (100%)
 Strand = Plus / Minus

                                                                           
Query: 1       ggaacaatttggctttgtgtagcacataaataaaacatcttactatttaatgtgaaccag 60
               ||||||||||||||||||||||||||||||||||||||||||||||||||||||||||||
Sbjct: 2155899 ggaacaatttggctttgtgtagcacataaataaaacatcttactatttaatgtgaaccag 2155840

                               
Query: 61      ccaaactttgaccctt 76
               ||||||||||||||||
Sbjct: 2155839 ccaaactttgaccctt 2155824


 Score = 34.2 bits (17), Expect = 1.1
 Identities = 17/17 (100%)
 Strand = Plus / Plus

                                
Query: 15      ttgtgtagcacataaat 31
               |||||||||||||||||
Sbjct: 1220697 ttgtgtagcacataaat 1220713


 Score = 34.2 bits (17), Expect = 1.1
 Identities = 20/21 (95%)
 Strand = Plus / Plus

                                    
Query: 17      gtgtagcacataaataaaaca 37
               |||||||||||| ||||||||
Sbjct: 5134537 gtgtagcacatacataaaaca 5134557


 Score = 34.2 bits (17), Expect = 1.1
 Identities = 20/21 (95%)
 Strand = Plus / Minus

                                    
Query: 13      ctttgtgtagcacataaataa 33
               |||||||| ||||||||||||
Sbjct: 5775633 ctttgtgtggcacataaataa 5775613


BLASTN 2.2.26 [Sep-21-2011]


Reference: Altschul, Stephen F., Thomas L. Madden, Alejandro A. Schaffer, 
Jinghui Zhang, Zheng Zhang, Webb Miller, and David J. Lipman (1997), 
"Gapped BLAST and PSI-BLAST: a new generation of protein database search
programs",  Nucleic Acids Res. 25:3389-3402.

Query= TSD TGCAT head
         (78 letters)

Database: IRGSP1.0 
           12 sequences; 373,245,519 total letters

Searching..................................................done


                                                                 Score    E
Sequences producing significant alignments:                      (bits) Value

chr06                                                                 113   2e-24
chr08                                                                  34   1.2  
chr09                                                                  32   4.6  
chr02                                                                  32   4.6  

>chr06
          Length = 31248787

 Score =  113 bits (57), Expect = 2e-24
 Identities = 71/78 (91%)
 Strand = Plus / Minus

                                                                            
Query: 1        ggaaatgatagagttgccagaattggcagaatggtcttctgtggactgnnnnnnncctgc 60
                ||||||||||||||||||||||||||||||||||||||||||||||||       |||||
Sbjct: 24967954 ggaaatgatagagttgccagaattggcagaatggtcttctgtggactgtttttttcctgc 24967895

                                  
Query: 61       tcttcttgaggtgtgcat 78
                ||||||||||||||||||
Sbjct: 24967894 tcttcttgaggtgtgcat 24967877


 Score = 44.1 bits (22), Expect = 0.001
 Identities = 25/26 (96%)
 Strand = Plus / Minus

                                          
Query: 14       ttgccagaattggcagaatggtcttc 39
                ||||||||||||||||| ||||||||
Sbjct: 24955745 ttgccagaattggcagattggtcttc 24955720


 Score = 34.2 bits (17), Expect = 1.2
 Identities = 17/17 (100%)
 Strand = Plus / Plus

                                 
Query: 10       agagttgccagaattgg 26
                |||||||||||||||||
Sbjct: 11680459 agagttgccagaattgg 11680475


BLASTN 2.2.26 [Sep-21-2011]


Reference: Altschul, Stephen F., Thomas L. Madden, Alejandro A. Schaffer, 
Jinghui Zhang, Zheng Zhang, Webb Miller, and David J. Lipman (1997), 
"Gapped BLAST and PSI-BLAST: a new generation of protein database search
programs",  Nucleic Acids Res. 25:3389-3402.

Query= TSD TGCAT tail
         (79 letters)

Database: IRGSP1.0 
           12 sequences; 373,245,519 total letters

Searching..................................................done


                                                                 Score    E
Sequences producing significant alignments:                      (bits) Value

chr06                                                                 157   1e-37
chr10                                                                  38   0.075
chr11                                                                  36   0.30 
chr03                                                                  36   0.30 
chr04                                                                  34   1.2  
chr12                                                                  32   4.7  
chr09                                                                  32   4.7  
chr08                                                                  32   4.7  
chr07                                                                  32   4.7  
chr02                                                                  32   4.7  
chr01                                                                  32   4.7  

>chr06
          Length = 31248787

 Score =  157 bits (79), Expect = 1e-37
 Identities = 79/79 (100%)
 Strand = Plus / Minus

                                                                            
Query: 1        tgcatcagaggatgccccaagctgaaacaattgccaccagttgttctcccacctgtaaga 60
                ||||||||||||||||||||||||||||||||||||||||||||||||||||||||||||
Sbjct: 24967881 tgcatcagaggatgccccaagctgaaacaattgccaccagttgttctcccacctgtaaga 24967822

                                   
Query: 61       atgagtatatatgtatcta 79
                |||||||||||||||||||
Sbjct: 24967821 atgagtatatatgtatcta 24967803


 Score = 32.2 bits (16), Expect = 4.7
 Identities = 16/16 (100%)
 Strand = Plus / Plus

                                
Query: 60       aatgagtatatatgta 75
                ||||||||||||||||
Sbjct: 12285793 aatgagtatatatgta 12285808


BLASTN 2.2.26 [Sep-21-2011]


Reference: Altschul, Stephen F., Thomas L. Madden, Alejandro A. Schaffer, 
Jinghui Zhang, Zheng Zhang, Webb Miller, and David J. Lipman (1997), 
"Gapped BLAST and PSI-BLAST: a new generation of protein database search
programs",  Nucleic Acids Res. 25:3389-3402.

Query= TSD TGTGT head
         (79 letters)

Database: IRGSP1.0 
           12 sequences; 373,245,519 total letters

Searching..................................................done


                                                                 Score    E
Sequences producing significant alignments:                      (bits) Value

chr07                                                                 157   1e-37
chr09                                                                  34   1.2  
chr08                                                                  34   1.2  
chr06                                                                  34   1.2  
chr05                                                                  34   1.2  
chr04                                                                  34   1.2  
chr02                                                                  34   1.2  
chr12                                                                  32   4.7  
chr03                                                                  32   4.7  
chr01                                                                  32   4.7  

>chr07
          Length = 29697621

 Score =  157 bits (79), Expect = 1e-37
 Identities = 79/79 (100%)
 Strand = Plus / Plus

                                                                            
Query: 1        gatgtctggtgaagagcaaaatcacttttcaagtaggagtacttggcaccaatgagcccc 60
                ||||||||||||||||||||||||||||||||||||||||||||||||||||||||||||
Sbjct: 26694716 gatgtctggtgaagagcaaaatcacttttcaagtaggagtacttggcaccaatgagcccc 26694775

                                   
Query: 61       actgattgtcagtgtgtgt 79
                |||||||||||||||||||
Sbjct: 26694776 actgattgtcagtgtgtgt 26694794


 Score = 32.2 bits (16), Expect = 4.7
 Identities = 16/16 (100%)
 Strand = Plus / Plus

                                
Query: 42       cttggcaccaatgagc 57
                ||||||||||||||||
Sbjct: 22260614 cttggcaccaatgagc 22260629


BLASTN 2.2.26 [Sep-21-2011]


Reference: Altschul, Stephen F., Thomas L. Madden, Alejandro A. Schaffer, 
Jinghui Zhang, Zheng Zhang, Webb Miller, and David J. Lipman (1997), 
"Gapped BLAST and PSI-BLAST: a new generation of protein database search
programs",  Nucleic Acids Res. 25:3389-3402.

Query= TSD TGTGT tail
         (84 letters)

Database: IRGSP1.0 
           12 sequences; 373,245,519 total letters

Searching..................................................done


                                                                 Score    E
Sequences producing significant alignments:                      (bits) Value

chr07                                                                 144   8e-34
chr10                                                                  36   0.38 
chr02                                                                  36   0.38 
chr01                                                                  36   0.38 
chr11                                                                  34   1.6  
chr09                                                                  34   1.6  
chr05                                                                  34   1.6  
chr12                                                                  32   6.8  
chr08                                                                  32   6.8  
chr04                                                                  32   6.8  
chr03                                                                  32   6.8  

>chr07
          Length = 29697621

 Score =  144 bits (69), Expect = 8e-34
 Identities = 69/69 (100%)
 Strand = Plus / Plus

                                                                            
Query: 1        tgtgtgaggtcacagttttatcatcactgtcaggcagcatccatgccaatgaagtgtgcc 60
                ||||||||||||||||||||||||||||||||||||||||||||||||||||||||||||
Sbjct: 26698909 tgtgtgaggtcacagttttatcatcactgtcaggcagcatccatgccaatgaagtgtgcc 26698968

                         
Query: 61       accaacaac 69
                |||||||||
Sbjct: 26698969 accaacaac 26698977


 Score = 33.9 bits (16), Expect = 1.6
 Identities = 16/16 (100%)
 Strand = Plus / Plus

                               
Query: 38      catccatgccaatgaa 53
               ||||||||||||||||
Sbjct: 4404813 catccatgccaatgaa 4404828


 Score = 33.9 bits (16), Expect = 1.6
 Identities = 16/16 (100%)
 Strand = Plus / Plus

                                
Query: 31       caggcagcatccatgc 46
                ||||||||||||||||
Sbjct: 23174378 caggcagcatccatgc 23174393


 Score = 31.8 bits (15), Expect = 6.8
 Identities = 15/15 (100%)
 Strand = Plus / Minus

                               
Query: 36       agcatccatgccaat 50
                |||||||||||||||
Sbjct: 17611912 agcatccatgccaat 17611898


  Database: IRGSP1.0
    Posted date:  May 11, 2012  3:10 PM
  Number of letters in database: 373,245,519
  Number of sequences in database:  12
  
Lambda     K      H
    1.37    0.711     1.31 

Gapped
Lambda     K      H
    1.37    0.711     1.31 


Matrix: blastn matrix:1 -3
Gap Penalties: Existence: 5, Extension: 2
Number of Sequences: 12
Number of Hits to DB: 5,874,323
Number of extensions: 1947
Number of successful extensions: 1947
Number of sequences better than 10.0: 12
Number of HSP's gapped: 1936
Number of HSP's successfully gapped: 1936
Length of database: 373,245,519
X1: 11 (21.8 bits)
X2: 15 (29.7 bits)
X3: 50 (99.1 bits)
S1: 15 (30.2 bits)
S2: 15 (30.2 bits)


Result of original TIF (Extended TIF based of algorithm 2)

Head and tail sequence for short read search containing Tos17 sequence.
head = TGTTAAATATATATACA
tail = TTGCAAGTTAGTTAAGA


Line: ttm2

tif.fasta

>AACTTGAGTTTGAAGGGGGG_head
GCATCATCGGTTACATCTTCTCAAACTCCATGTGGTAGATCCAACTTGAGTTTGAAGGGGGG
>ACAATTCTTGTTCTTCTCCT_head
CTGCACTTTTCATATCAACTGCACAAAGAGGTTTACTTAGCTCTACAATTCTTGTTCTTCTCCT
>ACATTTCTTGTTCTTCTCCA_head
TACATTTCTTGTTCTTCTCCA
>ACATTTCTTGTTCTTCTCCT_head
TATGATGTAATCTCTGCCTTCACTTTTCATATCAACTGCACAAAGATGTTTACTTAGCTCTACATTTCTTGTTCTTCTCCT
>ACCTTGAGTTTGAAGGGGGG_head
CAAGGCCCAAACTCGAGAGCATCATCGGTTACATCTTCTCAAACTCAATGTGGTAGATCCACCTTGAGTTTGAAGGGGGG
>ACCTTGAGTTTGAAGGGGTG_head
CCAAGGCCCAAACTCGAGAGCATCATCGGTTACATCTTCTCAAACTCAATGTGGTAGATCCACCTTGAGTTTGAAGGGGTG
>CACTGATTGTCAGGGTGTGT_head
CCAATGAGCCCCACTGATTGTCAGGGTGTGT
>CACTGATTGTCAGTGTGTGT_head
AAGATGTCTGGTGAAGAGCAAAATCACTTTTCAAGTAGGAGTACTTGGCACCAATGAGCCCCACTGATTGTCAGTGTGTGT
>CTGACAACACATTCATAGGT_head
TCCTGCCAGAATGCACAAGGGAGAAGCCCTGACAACACATTCATAGGT
>CTGACAACACATTCATAGTT_head
GGACCAGACGTATCTGGGAAACGTGAAAAAGAAGTTCCTGCCAGAATGCACAAGGGAGAAGCCCTGACAACACATTCATAGTT
>CTTACAACACATTCATAGTT_head
AAAAAGAAGTTCCTGCCAGAATGCACAAGGGAGAAGCCCTTACAACACATTCATAGTT
>GATATATGCTAGTATCTTGC_head
AAAAAAGATATGGTCCAGTCACTGCTGATGGATCCTAACTTATATTTTATTCGATAATTTGAAGATATATGCTAGTATCTTGC
>GCTGCTTAGTATCATACTTT_head
TAACTTTTTTTATGGAGGAGGACCTTTTGCTGTATTCTTTTCATATGATCGATGCTAGGGGGCTGCTTAGTATCATACTTT
>TGCAGTCTGCCTGTGCTAGC_head
GCTCTCAGGAGCGAGACTATGGAAGGGATGATTAGAACAGGCATCATTGTAAGTGCAGTCTGCCTGTGCTAGC
>TGCAGTCTGCCTGTGCTATC_head
CGTCTTTGAAGCTCTCAGGAGCGAGACTATGGAAGGTATGATTAGAACAGGCATCATTTTAAGTGCAGTCTGCCTGTGCTATC
>TTGGCCATAGCCGCATGCTG_head
GAATGGAAGAAGAGTAAATTAATCAAATACAAGTCTTGAGTAATGAGCTATACCGATTCCAGTTGGCCATAGCCGCATGCTG
>TTTTGTCTAATACTCGTTTC_head
TACTCTCCGTACAAAAATTCAAGGCATGCATGTATTTCAAAACGTTGACATTTACAACTTTTGTCTAATACTCGTTTC
>AATCGAGTATTATCGTAACC_tail
AATCGAGTATTATCGTAACCTTTTTTTTTTTCCTTGAAGATAAAGATGTTG
>ACTCTATTGCTAATACTATT_tail
ACTCTATTGCTAATACTATTGTTAGGTTGCAAGTTAGTTAAGAGTTTCCATCATGTTTGGTCATGTTGAATA
>ACTTTTACTGGTGAGCTGAA_tail
ACTTTTACTGGTGAGCTGAAGTTAGGAACACGTTTGCTCTGTTTTGATTGTTTGTAATATTTTCTCTTCTCTTAGCGAGGAAG
>ACTTTTACTGTTGAGCTGAA_tail
ACTTTTACTGTTGAGCTGAAGTTAGGAACACGTTTGCTCTGTTTT
>CTATCAACTTCTTGGATACA_tail
CTATCAACTTCTTGGATACATCAGCAGCCCTTTAGTTTGCTACTTTACTGCACTCTGCACGTGGAGACCTTCAAGATTTCTG
>CTCCTTTCTTTGCAGGATCC_tail
CTCCTTTCTTTGCAGGATCCACCTGATTGGCATGAAATCCTTGCGTACTTCCATGGGTCTGAACTTCAGAATTACTTCAAG
>CTTGCAAGGGATATTTTGTA_tail
CTTGCAAGGGATATTTTGTACAACTG
>CTTGCAAGGGATATTTTGTC_tail
CTTGCAAGGGATATTTTGTCCAACTGCATCAACAAAATTAGGCATCAAGATTTGGATGTTGGTAAGCACATCCTCTCTCTAG
>CTTTCAAGGGATATTTTGTC_tail
CTTTCAAGGGATATTTTGTCCAACTGCATCAACAAAATTAGGCATCAA
>GTTTCCATCATGTTTGGACA_tail
GTTTCCATCATGTTTGGACATGTTGAATACAGTACATTAGTCCATTCATCATGCTATCTGTTTTGTC
>GTTTCCATCATGTTTGGTCA_tail
GTTTCCATCATGTTTGGTCATGTTGAATACAGTACATTAGTCCATTCATCATGCTATCTGTTTTGTCAAGGTTTTAGTCATG
>TGGGATCAGAGCAATGGTCT_tail
TGGGATCAGAGCAATGGTCTGAACCCTAGCTGCCAATTCCCCATCG
>TGGTATCACAGCAATGGTCT_tail
TGGTATCACAGCAATGGTCTGAACCCTAGCTGCCAATTCCCCATCGCCGGCCGGCGCGGCGGCGTGCCGCCGG
>TGGTATCAGAGCAATGGTCG_tail
TGGTATCAGAGCAATGGTCGGAACCCTAGCTGCC
>TGGTATCAGAGCAATGGTCT_tail
TGGTATCAGAGCAATGGTCTGAACCCTAGCTGCCAATTCCCCATCGCCGGCCGGCGCGGCGGCGTGCCGCCGGCGGTTCACTG
>TGTGTGAGGTCACAGTTTTA_tail
TGTGTGAGGTCACAGTTTTATCATCACTGTCAGGCAGCATCCATGCCAATGAAGTGTGCCACCAACAACTCCAGCAGCT
>TGTGTGAGTTCACAGTTTTA_tail
TGTGTGAGTTCACAGTTTTATCATCACTGTCAGGCAGCATCCA

tif.position
blastall -p blastn -d ./blast/IRGSP1.0 -m 8 -b 1 <tif.fasta

Chromosome	TSD_start	TSD_end	TSD_size	TSD_sequence	Direction
chr04   30259052        30259056        5       GTTTC   forward
chr05   1925905 1925909 5       CTATC   forward
chr10   22134718        22134714        5       CTTGC   reverse
chr10   22531003        22531007        5       ACTTT   forward


Line: ttm5

tif.fasta

>AATCATTAATTAGTAAGTTC_head
GTGCCCCCACACCCATCTCCTAGCTCCTCTACCCTTTTTGACTCCTAATCATTAATTAGTAAGTTC
>ACATTTCTTGTTCTTCTCCT_head
GATGTAATCTCTGCCTTCACTTTTCATATCAACTGCACAAAGATGTTTACTTAGCTCTACATTTCTTGTTCTTCTCCT
>ACCGTGAGTTTGAAGGGGGG_head
TCATCGGTTACATCTTCTCAAACTCAATGTGGTAGATCCACCGTGAGTTTGAAGGGGGG
>ACCTTGAGTTTAAAGGGGGG_head
AGATCCACCTTGAGTTTAAAGGGGGG
>ACCTTGAGTTTGAAGGGGGG_head
CACCAAGGCCCAAACTCGAGAGCATCATCGGTTACATCTTCTCAAACTCAATGTGGTAGATCCACCTTGAGTTTGAAGGGGGG
>ACCTTGAGTTTGAAGGGGGT_head
CTTCTCAAACTCAATGTGGTAGATCCACCTTGAGTTTGAAGGGGGT
>ACCTTGAGTTTGAAGGTGGG_head
ACTCAATGTGGTAGATCCACCTTGAGTTTGAAGGTGGG
>ACCTTGAGTTTGCAGGGGGG_head
CAAACTCGAGAGCATCATCGGTTACATCTTCTCAAACTCAATGTGGTAGATCCACCTTGAGTTTGCAGGGGGG
>ACCTTGAGTTTNAAGGGGGG_head
CCACCTTGAGTTTNAAGGGGGG
>ACCTTGGGTTTGAAGGGGGG_head
GTGGTAGATGCACCTTGGGTTTGAAGGGGGG
>AGCTTGAGTTTGAAGGGGGG_head
AAACTCAATGTGGTAGATCCAGCTTGAGTTTGAAGGGGGG
>ATATATCATCAGCACACTTG_head
CAAAGTTAAAAGATTTTCTCACCAATAACCTATGGTATCTACCATTATATATCATCAGCACACTTG
>CACTGATTGTCAGTGTGTGT_head
GATGTCTGGTGAAGAGCAAAATCACTTTTCAAGTAGGAGTACTTGGCACCAATGAGCCCCACTGATTGTCAGTGTGTGT
>CGTCAGAGAAGGGTTCTTTG_head
AGCAAGAAGTATCTCATCAGAGCCACCTTCACTTATGGAAACTACGATGGGCTCAACTCGTCAGAGAAGGGTTCTTTG
>CTACATGTCATTGATATACC_head
AAATTTGAGATATACCATCCTGACCCACATGTCATTGACTCATGTGGGTTCTACATGTCATTGATATACC
>CTGACAACACATTCATAGTT_head
ACGTATCTGGGAAACGTGAAAAAGAAGTTCCTGCCAGAATGCACAAGGGAGAAGCCCTGACAACACATTCATAGTT
>CTGACAACGCATTCATAGTT_head
ATCTGGGAAACGTGAAAAAGAAGTTCCTGCCAGAATGCACAAGGGAGAAGCCCTGACAACGCATTCATAGTT
>CTTGAATTGCAGCTTGGAAC_head
TTAAATTTAGCTGAGATAATCTTGTTTTGCGACAAAGTTGATGTATTATAGAATGATTCCTTGAATTGCAGCTTGGAAC
>GCTCTTCTTGAGGTGTGCAT_head
GGAAATGATAGAGTTGCCAGAATTGGCAGAATGGTCTTCTGTGGACTGTTTTTTTCCTGCTCTTCTTGAGGTGTGCAT
>GGGAATTCGGCTGTTCTTAT_head
TCGCTCACAGTGGAGGACATTGTGGACAATGCAATCGTACTCCTGACTGCCGGTTATGGGAATTCGGCTGTTCTTAT
>GGTAATCAAAGTTATGAATA_head
GCATAAAGAGTGAATCTCATTGAAGGAACAAAATGAACATTTCAATTTTTTTCAGCAGTCTCGGTAATCAAAGTTATGAATA
>TACGAGGTATAAGTTCTAAT_head
CAAACACCGTGTAATTTAGAGGGATGCTATATAACGGAATCTCGTTCAGACGGGATGATACCTACGAGGTATAAGTTCTAAT
>TATGTGACGCTAACATAGTT_head
TAAAACCGAGTACAAATGAAGTCCTTAAGACAGTATTGAGTCCGCTTATTATGTGACGCTAACATAGTT
>TCAACGTTGGTGGTGGCAGC_head
AACCGGCTGTCGGATGTGTTTACTGTGTTTGCTGGACATTTGGCAATCAACGTTGGTGGTGGCAGC
>TCCGAGCTCGAGGTACTTAT_head
ATGGAGGTCGAGGTGGAGTTGCCAACAGCTCATTCTGTAAATCTATCTTCAAGTCCGAGCTCGAGGTACTTAT
>TGTGTGTGTGTGATAAATAA_head
ATATATATATTTATGTGTGTGTGTGTGTGATAAATAA
>TTCTCAGCGACTGTGCATGC_head
CATTTGTATTAATTTCTATGGCCTATGGGGTTAGTGTTTGGACTGTCAAGGTGTGAGGCATCTTCTCAGCGACTGTGCATGC
>TTCTCAGTGACTGTGCATGC_head
ACATTTGTATTAATTTCTATGGCCTATGGGGTTAGTGTTTGGACTGTCAAGGTGTGAGGCATCTTCTCAGTGACTGTGCATGC
>TTTTATACGAATGATGAACT_head
AACCAATGTAACTAACCGTATGTATGTTCATAGGTACGCTGATGGCGAATTGACATTTTTATACGAATGATGAACT
>TTTTATACTAATGATGAACT_head
TTAACCAATGTAACTAACCATATGTATGTTCATAGGTACGCTGATGGCGACTTGACATTTTTATACTAATGATGAACT
>AATTTCTGTAGGTCAACTCA_tail
AATTTCTGTAGGTCAACTCACAGATACAAATTGTTTCGTTGGATTTGATGATAATCAGAGCAATGGTCTGAA
>ACAGCCAGGGTTCCATCCCT_tail
ACAGCCAGGGTTCCATCCCTTCCAG
>ACTTGTACTCAGTGAAAATA_tail
ACTTGTACTCAGTGAAAATAGATTTCAGTAGTATGGTTATTGACACTGACAGAGCTGCTTGCTCAATA
>ACTTGTACTCTGTGAAAATA_tail
ACTTGTACTCTGTGAAAATAGATTTCAGTAGTATGGTTATTGACACTGACAGAGCTGCTTGCTCAATACAATGTGTTTC
>ATACCAATGGCATATCTCAA_tail
ATACCAATGGCATATCTCAAACTTTGCAAAATTATAATGGCATGGCTCCAATTTACCCTTTTCTTTAAGAAATCAACA
>ATACCAATGGGATATCTCAA_tail
ATACCAATGGGATATCTCAAACTTTGCAAAATTATAATGGCATGGCTCCAATTTACCCTTTTCTTTAA
>CATGCATGGTGGGGGGGAGT_tail
CATGCATGGTGGGGGGGAGTAGTAGTTTATCAGGACCAAAGAAAAGAACAAACTGCAAGCTAGCTGTAAGCTGCAA
>CATGCATGGTGGGGGGTGGT_tail
CATGCATGGTGGGGGGTGGTAGTAGTTTATCAGGACCAAAGAAAAGAACAAACTGCAAGCTAGCTGTACGCTGC
>CATGCATGGTGGGGTGTAGT_tail
CATGCATGGTGGGGTGTAGTAGTAGTTTATCAGGACCAAAGAAAAGAACAAACTGCAAGCTAGCTGTAAGCTGCAAAGTATC
>CATGCATGGTGGGGTNTAGT_tail
CATGCATGGTGGGGTNTAGTAGTAGTTTATCAGGACCAAA
>CTAATACCTGTGAGAGTATC_tail
CTAATACCTGTGAGAGTATCGACTTCAGATACCGGTGAGTATTGAATGATTCATGCGAGCTATCAGGTGATAC
>CTCCTTTCTTTGCAGGATCC_tail
CTCCTTTCTTTGCAGGATCCACCTGATTGGCATGAAATCCTTGCGTACTTCCATGGGTCTGAACTTCAGAATTACTT
>CTCCTTTCTTTGCAGGATTC_tail
CTCCTTTCTTTGCAGGATTCACCTGATTGGCATGAAATCCTTGCGTACTTCCAT
>CTTATCACATCCTCAAATTA_tail
CTTATCACATCCTCAAATTAGCTAGCCCCCGTATCGAGAATAG
>CTTATCACCTTCTTGCTCCG_tail
CTTATCACCTTCTTGCTCCGGTACCTAGCTAATGATCCAGACATCCTTGGCAAGATAACCGAGGGTGAGCACCTAGTACTCTA
>CTTATCATATCCTCAAATTA_tail
CTTATCATATCCTCAAATTAGCTAGCCCCCCTATCGAGAATAGCTTAGCATATTTGAGGACCTGTTGGGAGATTGGGAGGT
>CTTATCATATCTTCAAATTA_tail
CTTATCATATCTTCAAATTAGCTAGCCCCCCAATCGAGAATAGCTT
>CTTGGTTTATCTTTGGACTC_tail
CTTGGTTTATCTTTGGACTCCATATCGGTGTCAACTTCTGGACGACGGTAAACTTGACAAAGTGG
>CTTTGTTTATCTTTGGACTC_tail
CTTTGTTTATCTTTGGACTCCATATCGGTGTCAACTTCTGGACGACGGTAAACTTGACAAAGTGGGATCCCTCGAGC
>GAATATACCATTGCTCTATA_tail
GAATATACCATTGCTCTATAGCACCTCTCTCTGGCAAAATATTAGCATTTTGTCTCAAGACCTCCTTATGACACTATATTA
>GCAGCCAGGGTTCCATCCCT_tail
GCAGCCAGGGTTCCATCCCTTCCAGCTCGATCCACCTGAGCTGGAAGGGATGGAACCCTGGCTGCTCTTAACTAACTTGC
>GGAACAATTTGGCTTTGTGC_tail
GGAACAATTTGGCTTTGTGCAGCACATAAATAAAACATCTTACTATTTAATG
>GGAACAATTTGGCTTTGTGT_tail
GGAACAATTTGGCTTTGTGTAGCACATAAATAAAACATCTTACTATTTAATGTGAACCAGCCAAACTTTGACCCTT
>GTACCAATGGCATATCTCAA_tail
GTACCAATGGCATATCTCAAACTTTGCAAAATTATAATGGCATGGCTCCAATTTACCCTTTTCTTTAAGAAATCAACA
>GTAGCCAGGGTTCCATCCCC_tail
GTAGCCAGGGTTCCATCCCCTCCAGC
>TGCATCAGAGGATGCCCCAA_tail
TGCATCAGAGGATGCCCCAAGCTGAAACAATTGCCACCAGTTGTTCTCCCACCTGTAAGAATGAGTATATATGTATCTAC
>TGCGTCAGAGGATGCCCCAA_tail
TGCGTCAGAGGATGCCCCAAGCTGAGACAATTGCCACCAGTTGTTCTCCCACCTGTAAGAATGAGTATATAAGTAT
>TGGTATCACAGCAATGGTCT_tail
TGGTATCACAGCAATGGTCTGAACCCTAGCTGCCAATTCC
>TGGTATCAGAGCAANGGTCT_tail
TGGTATCAGAGCAANGGTCTGAACCCTAGCTGCCAATTC
>TGGTATCAGAGCAATGGTCC_tail
TGGTATCAGAGCAATGGTCCGAACCCTAGCTGCCAATTCCCCATCGCCGGCCGGCGCGGCGGCGTGCCGCC
>TGGTATCAGAGCAATGGTCT_tail
TGGTATCAGAGCAATGGTCTGAACCCTAGCTGCCAATTCCCCATCGCCGGCCGGCGCGGCGGCGTGCCGCCGGCGTTTC
>TGGTATCAGAGCCATGGTCT_tail
TGGTATCAGAGCCATGGTCTGAACCCTAGCTGCCAA
>TGTGTGAGGTCACAGTTTTA_tail
TGTGTGAGGTCACAGTTTTATCATCACTGTCAGGCAGCATCCATGCCAATGAAGTGTGCCACCAACAA


tif.position
blastall -p blastn -d ./blast/IRGSP1.0 -m 8 -b 1 <tif.fasta

Chromosome	TSD_start	TSD_end	TSD_size	TSD_sequence	Direction
chr01	34453645	34453641	5	CTTTG	reverse
chr02	1004769	1004765	5	ATACC	reverse
chr02	31596628	31596632	5	CTAAT	forward
chr03	741226	741222	5	GCAGC	reverse
chr03	8304678	8304674	5	GAATA	reverse
chr06	24967881	24967877	5	TGCAT	reverse
chr07	20064391	20064395	5	CTTAT	forward
chr07	20080552	20080556	5	CTTAT	forward
chr09	12970618	12970614	5	CATGC	reverse
chr10	19069885	19069889	5	ACTTG	forward
chr10	21583054	21583058	5	CTTAT	forward
chr12	2155899	2155895	5	GGAAC	reverse
