# Supplementary material for: Transposon Insertion Finder (TIF): a novel program for detection of de novo transpositions of transposable elements
Source: BMC Bioinformatics. 2014 Mar 14;15:71. doi: 10.1186/1471-2105-15-71 (PMC4004357; doi:10.1186/1471-2105-15-71)
Supplement: Additional file 2 — Outputs of RelocaTE. [file 1471-2105-15-71-S2.txt]

Output of RelocaTE for ttm2

File Name: ttm2.tos17.confident_nonref.txt

TE      TSD     Exper   insertion_site  strand  left_flanking_read_count       right_flanking_read_count        left_flanking_seq       right_flanking_seq
tos17   GTTTC   ttm2    chr04:30259052..30259056        +       7       28     CGGGGTACCAAGGTTAGTGTTATACTCTCCGTCCAAAAATTCAAGGCATGCATGTATTTCAAAACGTTGACATTTACAACTTTTGTCTAATACTCGTTTC     CATCATGTTTGGTCATGTTGAATACAGTACATTAGTCCATTCATCATGCTATCTGTTTTGTCAAGGTTTTAGTCATGTTGATTGTTTGGCCCTTTCTTTT
tos17   CTATC   ttm2    chr05:1925905..1925909  +       29      27      CATCTTTGGCTGTAACCCGTCTTTGAAGCTCTCAGGAGCGAGACTATGGAAGGTATGATTAGAACAGGCATCATTTTAAGTGCAGTCTGCCTGTGCTATC    AACTTCTTGGATACATCAGCAGCCCTTTAGTTTGCTACTTTACTGCACTCTGCACGTGGAGACCTTCAAGATTTCTGGCAAGCTCGATAATACCTAGGTG
tos17   GCAAG   ttm2    chr10:22134714..22134718        -       27      28     GGTTGCACTTGCACCGATCTAGAGAGAGGATGTGCTTACCAACATCCAAATCTTGATGCCTAATTTTGTTGATGCAGTTGGACAAAATATCCCTTGCAAG     ATACTAGCATATATCTTCAAATTATCGAATAAAATATAAGTTAGGATCCATCAGCAGTGACTGGACCATATCTTTTTTTATATATAAAAAAACTGACACT
tos17   ACTTT   ttm2    chr10:22531003..22531007        +       24      20     AGTCACATCTGAATTAGTGTAACTTTTTTTATGGAGAAGGACCTTTTGCTGTATTCTTTTCATATGATCGATGCTAGTGGGCTGCTTAGTATCATACTTT     TACTGGTGAGCTGAAGTTAGGAACACGTTTGCTCTGTTTTGATTGTTTGTAATATTTTCTCTTCTCTTAGCGAGGAAGAAAGGGTTATCATAATGAGGAA


Output of RelocaTE for ttm5

File Name: ttm5.tos17.confident_nenref.txt

TE	TSD	Exper	insertion_site	strand	left_flanking_read_count	right_flanking_read_count	left_flanking_seq	right_flanking_seq
tos17	GGTAT	ttm5	chr02:1004765..1004769	-	5	2	TTATCGTGTGAAGAGATTGACTTGTTGATTTCTTAAAGAAAAGggtaaattggagccatgccattataattttgcaaagtttgagatatgccattggtat	atcaatgacatgtagaacccacatgagtcaatgacatgtgggtcaggatggtatatctcaaattttgcaaaatGTGCAGCTTGTAAAAATCCACTCACCT
tos17	CTAAT	ttm5	chr02:31596628..31596632	+	17	22	CAGCAAATTTTAAATTTTCAAACACCGTGTAATTTAGAGGGATGCTATATAACGGAATCTCGTTCAGACGGGATGATACCTACGAGGTATAAGTTCTAAT	ACCTGTGAGAGTATCGACTTCAGATACCGGTGAGTATTGAATGATTCATGCGAGCTATCAGGTGATACTTGCGAAGTATCAGACGACACTTTGTGTTACC
tos17	GCTGC	ttm5	chr03:741222..741226	-	16	17	CAAGGCAAGCTATACATGGTGCGGCATGAACTAACTTATGGTGAACCAGAGATTCTACAGCTCGATCCACCTGAGCTGGAAGGGATGGAACCCTGGCTGC	CACCACCAACGTTGATTGCCAAATGTCCAGCAAACACAGTAAACACATCCGACAGCCGGTTCTACCATCTGGTAGAATGCGACTCGGAGGTTCTGGTGAT
tos17	TATTC	ttm5	chr03:8304674..8304678	-	38	24	ATTGTGTGCCCATAGTGTTTAATATAGTGTCATAAGGAGGTCTTGAGACAAAATGCTAATATTTTGCCAGAGAGAGGTGCTATAGAGCAATGGTATATTC	ATAACTTTGATTACCGAGACTGCTGAAAAAAATTGAAATGTTCATTTTGTTCCTTCAATGAGATTCACTCTTTATGCCTGAAGAAGTAACTGGCCTACTG
tos17	GCATG	ttm5	chr09:12970614..12970618	-	40	24	TGGCTTGGTGCAGAGAGAGATACTTTGCAGCTTACAGCTAGCTTGCAGTTTGTTCTTTTCTTTGGTCCTGATAAACTACTACTACACCCCACCATGCATG	CACAGTCACTGAGAAGATGCCTCACACCTTGACAGTCCAAACACTAACCCCATAGGCCATAGAAATTAATACAAATGTGGAGCAAGAGTAGCAAAGCACA
tos17	GAACT	ttm5	chr10:14739090..14739094	+	23	16	GTTTATTTGATATTTTTATTAATTAACCAATGTAACTAACCATATGTATGTTCATAGGTACGCTGATGGCGACTTGACATTTTTATACTAATGATGAACT	TACTAATTAATGATTAGGAGTCAAAAAGGGTAGAGGAGCTAGGAGATGGGTGTGGGGGCACATGAGCATGATGCGTGTCAACGCACGGCAATAAAGAAGT
tos17	CTTAT	ttm5	chr10:21583054..21583058	+	16	9	CTTCCTGATGATGACAAACCACAGCTTATGGAGGTCGAGGTGGAGTTGCCAACAGCTCATTCTGTAAATCTATCTTCAAGTCCGAGCTCGAGGTACTTAT	CATATCCTCAAATTAGCTAGCCCCCCTATCGAGAATAGCTTAGCATATTTGAGGACCTGTTGGGAGATTGGGAGGTTCCTCCACCACCTCTCTCCTCTAT
tos17	GTTCC	ttm5	chr12:2155895..2155899	-	20	20	ATGAACGTTAAATCAAAGTACATCAAGGGTCAAAGTTTGGCTGGTTCACATTAAATAGTAAGATGTTTTATTTATGTGCTACACAAAGCCAAATTGTTCC	AAGCTGCAATTCAAGGAATCATTCTATAATACATCAACTTTGTCGCAAAACAAGATTATCTCAGCTAAATTTAATGTTTAGTAGAACCAATTTAGTATTA
