# Supplementary material for: Transposon Insertion Finder (TIF): a novel program for detection of de novo transpositions of transposable elements
Source: BMC Bioinformatics. 2014 Mar 14;15:71. doi: 10.1186/1471-2105-15-71 (PMC4004357; doi:10.1186/1471-2105-15-71)
Supplement: Additional file 4 — Detection of P-element insertion in D. melanogaster. [file 1471-2105-15-71-S4.txt]

Detection of P-element insertion in D. melanogaster

Conditions

Command:  perl tif_extended.pl
Distribution site of TIF:  https://github.com/akiomiyao/tif

head = CATGATGAAATAACATA;
tail = TATGTTATTTCATCATG;

BLAST version: BLAST 2.2.26
BLAST options: blastall -p blastn -d ./blast/dmel-r5.55 -m 8 -b 1

Short Read Data: SRR823377 and SRR823382


Result of SRR823377

Chromosome	TSD_start	TSD_end	TSD_size	TSD_sequence	Direction
2L	21844	21837	8	GTTTGATG	reverse
2L	21837	21844	8	CATCAAAC	forward
2L	2492944	2492937	8	GGTGAAAC	reverse
2L	2492937	2492944	8	GTTTCACC	forward
2L	3619244	3619237	8	TCTGATCC	reverse
2L	3619237	3619244	8	GGATCAGA	forward
2L	5972744	5972737	8	ACGTAAAC	reverse
2L	5972737	5972744	8	GTTTACGT	forward
2L	9613374	9613367	8	CTCACGCT	reverse
2L	11516830	11516837	8	AGGCGGAC	forward
2L	12027435	12027428	8	CCGCCGAC	reverse
2L	12027428	12027435	8	GTCGGCGG	forward
2R	6363048	6363041	8	GTCTCGGC	reverse
2R	6363041	6363048	8	GCCGAGAC	forward
2R	6365398	6365405	8	TTTCAGAT	forward
2R	14015984	14015991	8	GTCTGCGC	forward
2R	19520098	19520105	8	GTCGGTGT	forward
3L	603586	603579	8	GTGTGAAC	reverse
3L	3461540	3461533	8	CTGTGGAC	reverse
3L	11002413	11002406	8	GGCCAACA	reverse
3L	11002406	11002413	8	TGTTGGCC	forward
3L	18179337	18179330	8	GCGCAGTC	reverse
3L	18179330	18179337	8	GACTGCGC	forward
3L	19164998	19164991	8	GGCTGACG	reverse
3L	19164991	19164998	8	CGTCAGCC	forward
3L	21759381	21759374	8	GGCTAGCC	reverse
3L	21759374	21759381	8	GGCTAGCC	forward
3R	3838972	3838965	8	GGTGAGCA	reverse
3R	3838965	3838972	8	TGCTCACC	forward
3R	3839002	3838995	8	CTCGCAAC	reverse
3R	3838995	3839002	8	GTTGCGAG	forward
3R	3916289	3916282	8	AGGTGGAA	reverse
3R	3916282	3916289	8	TTCCACCT	forward
3R	12105965	12105958	8	GTCTCCGG	reverse
3R	12105958	12105965	8	CCGGAGAC	forward
3R	20057042	20057035	8	ACTGTGCC	reverse
3R	20057035	20057042	8	GGCACAGT	forward
U	91054	91047	8	GTTGAAGG	reverse
U	91047	91054	8	CCTTCAAC	forward
U	104801	104794	8	TTCTGATC	reverse
U	104794	104801	8	GATCAGAA	forward
U	335908	335915	8	GGCTATCC	forward
U	340111	340118	8	GGCTATCC	forward
U	354864	354871	8	GGCTATCC	forward
U	452264	452257	8	TTCTGATC	reverse
U	452257	452264	8	GATCAGAA	forward
U	576061	576054	8	TTCTGATC	reverse
U	576054	576061	8	GATCAGAA	forward
U	836874	836867	8	GGATAGCC	reverse
U	836867	836874	8	GGCTATCC	forward
U	867685	867678	8	CCTTCAAC	reverse
U	867678	867685	8	GTTGAAGG	forward
U	868374	868367	8	GATCAGAA	reverse
U	868367	868374	8	TTCTGATC	forward
U	891495	891502	8	GGCTATCC	forward
U	896397	896404	8	GGCTATCC	forward
U	976351	976344	8	TGGCCGCC	reverse
U	976344	976351	8	GGCGGCCA	forward
U	1088945	1088938	8	TTCTGATC	reverse
U	1088938	1088945	8	GATCAGAA	forward
U	1101515	1101508	8	TTCTGATC	reverse
U	1101508	1101515	8	GATCAGAA	forward
U	1104536	1104529	8	GATCAGAA	reverse
U	1104529	1104536	8	TTCTGATC	forward
U	1108324	1108317	8	GATCAGAA	reverse
U	1108317	1108324	8	TTCTGATC	forward
U	1173968	1173961	8	TTCTGATC	reverse
U	1173961	1173968	8	GATCAGAA	forward
U	1177154	1177147	8	TTCTGATC	reverse
U	1177147	1177154	8	GATCAGAA	forward
U	1187394	1187387	8	TTCTGATC	reverse
U	1187387	1187394	8	GATCAGAA	forward
U	1220590	1220583	8	GATCAGAA	reverse
U	1379287	1379280	8	GATCAGAA	reverse
U	1379280	1379287	8	TTCTGATC	forward
U	1379294	1379287	8	TTCTGATC	reverse
U	1379287	1379294	8	GATCAGAA	forward
U	1392304	1392297	8	CCTTCAAC	reverse
U	1392297	1392304	8	GTTGAAGG	forward
U	1617819	1617812	8	GATCAGAA	reverse
U	1617812	1617819	8	TTCTGATC	forward
U	1624244	1624237	8	GATCAGAA	reverse
U	1624237	1624244	8	TTCTGATC	forward
U	1721766	1721773	8	GGCTATCC	forward
U	1799712	1799705	8	CCTTCAAC	reverse
U	1799705	1799712	8	GTTGAAGG	forward
U	2003436	2003429	8	TTCTGATC	reverse
U	2003429	2003436	8	GATCAGAA	forward
U	2079924	2079917	8	TTCTGATC	reverse
U	2079917	2079924	8	GATCAGAA	forward
U	2190031	2190024	8	CCTTCAAC	reverse
U	2190024	2190031	8	GTTGAAGG	forward
U	2444672	2444665	8	GGATAGCC	reverse
U	2444665	2444672	8	GGCTATCC	forward
U	2838078	2838071	8	GATCAGAA	reverse
U	2838071	2838078	8	TTCTGATC	forward
U	3079898	3079891	8	GTTGAAGG	reverse
U	3079891	3079898	8	CCTTCAAC	forward
U	3438311	3438304	8	TTCTGATC	reverse
U	3438304	3438311	8	GATCAGAA	forward
U	3442100	3442093	8	TTCTGATC	reverse
U	3442093	3442100	8	GATCAGAA	forward
U	3445122	3445115	8	GATCAGAA	reverse
U	3445115	3445122	8	TTCTGATC	forward
U	3471913	3471906	8	GTTGAAGG	reverse
U	3471906	3471913	8	CCTTCAAC	forward
U	3897984	3897977	8	GATCAGAA	reverse
U	3897977	3897984	8	TTCTGATC	forward
U	3998991	3998984	8	CCTTCAAC	reverse
U	3998984	3998991	8	GTTGAAGG	forward
U	4334291	4334284	8	GTTGAAGG	reverse
U	4334284	4334291	8	CCTTCAAC	forward
U	4340891	4340884	8	GTTGAAGG	reverse
U	4340884	4340891	8	CCTTCAAC	forward
U	4344438	4344431	8	GGATAGCC	reverse
U	4344431	4344438	8	GGCTATCC	forward
U	4694808	4694801	8	GGATAGCC	reverse
U	4694801	4694808	8	GGCTATCC	forward
U	4716030	4716023	8	GGCTATCC	reverse
U	4716023	4716030	8	GGATAGCC	forward
U	4855576	4855569	8	GTTGAAGG	reverse
U	4855569	4855576	8	CCTTCAAC	forward
U	5014466	5014459	8	GATCAGAA	reverse
U	5014459	5014466	8	TTCTGATC	forward
U	5134397	5134404	8	GGCTATCC	forward
U	5536941	5536934	8	TTCTGATC	reverse
U	5536934	5536941	8	GATCAGAA	forward
U	5557026	5557019	8	TTCTGATC	reverse
U	5557019	5557026	8	GATCAGAA	forward
U	5599473	5599466	8	TTCTGATC	reverse
U	5599466	5599473	8	GATCAGAA	forward
U	5750931	5750924	8	GATCAGAA	reverse
U	5750924	5750931	8	TTCTGATC	forward
U	6003089	6003082	8	GATCAGAA	reverse
U	6003082	6003089	8	TTCTGATC	forward
U	6082705	6082698	8	CCTTCAAC	reverse
U	6082698	6082705	8	GTTGAAGG	forward
U	6153117	6153110	8	CCTTCAAC	reverse
U	6153110	6153117	8	GTTGAAGG	forward
U	6158036	6158043	8	GATCAGAA	forward
U	6193491	6193484	8	TTCTGATC	reverse
U	6193484	6193491	8	GATCAGAA	forward
U	6200019	6200012	8	TGGCCGCC	reverse
U	6200012	6200019	8	GGCGGCCA	forward
U	6415131	6415124	8	GGCTATCC	reverse
U	6435018	6435025	8	GATCAGAA	forward
U	6442460	6442453	8	TTCTGATC	reverse
U	6442453	6442460	8	GATCAGAA	forward
U	6622642	6622635	8	GGCTATCC	reverse
U	6622635	6622642	8	GGATAGCC	forward
U	6661692	6661685	8	GATCAGAA	reverse
U	6661685	6661692	8	TTCTGATC	forward
U	6882031	6882024	8	GGCGGCCA	reverse
U	6882024	6882031	8	TGGCCGCC	forward
U	6949316	6949309	8	GATCAGAA	reverse
U	6949309	6949316	8	TTCTGATC	forward
U	6959710	6959703	8	GATCAGAA	reverse
U	6959703	6959710	8	TTCTGATC	forward
U	7002504	7002497	8	GGATAGCC	reverse
U	7002497	7002504	8	GGCTATCC	forward
U	7005028	7005021	8	GTTGAAGG	reverse
U	7005021	7005028	8	CCTTCAAC	forward
U	7324351	7324344	8	GGATAGCC	reverse
U	7324344	7324351	8	GGCTATCC	forward
U	7325806	7325799	8	GGCTATCC	reverse
U	7382069	7382062	8	TTCTGATC	reverse
U	7382062	7382069	8	GATCAGAA	forward
U	7395641	7395634	8	GATCAGAA	reverse
U	7395634	7395641	8	TTCTGATC	forward
U	7437913	7437906	8	GTTGAAGG	reverse
U	7437906	7437913	8	CCTTCAAC	forward
U	7465210	7465203	8	GATCAGAA	reverse
U	7465203	7465210	8	TTCTGATC	forward
U	7476441	7476448	8	GATCAGAA	forward
U	7625199	7625192	8	GATCAGAA	reverse
U	7625192	7625199	8	TTCTGATC	forward
U	7807455	7807448	8	GATCAGAA	reverse
U	7807448	7807455	8	TTCTGATC	forward
U	7811204	7811197	8	CCTTCAAC	reverse
U	7811197	7811204	8	GTTGAAGG	forward
U	7871708	7871701	8	GTATAGAT	reverse
U	7872474	7872467	8	GTATAGAT	reverse
U	7872467	7872474	8	ATCTATAC	forward
U	8135364	8135357	8	CCTTCAAC	reverse
U	8135357	8135364	8	GTTGAAGG	forward
U	8215096	8215089	8	GATCAGAA	reverse
U	8215089	8215096	8	TTCTGATC	forward
U	8462801	8462794	8	TTCTGATC	reverse
U	8462794	8462801	8	GATCAGAA	forward
U	8583908	8583915	8	GGCTATCC	forward
U	8588523	8588516	8	TTCTGATC	reverse
U	8588516	8588523	8	GATCAGAA	forward
U	8595285	8595292	8	GGCTATCC	forward
U	8765320	8765313	8	CCTTCAAC	reverse
U	8765313	8765320	8	GTTGAAGG	forward
U	8862799	8862792	8	CCTTCAAC	reverse
U	8862792	8862799	8	GTTGAAGG	forward
U	8878260	8878253	8	GGCTATCC	reverse
U	8878253	8878260	8	GGATAGCC	forward
U	8896936	8896929	8	CCTTCAAC	reverse
U	8896929	8896936	8	GTTGAAGG	forward
U	8971488	8971481	8	GATCAGAA	reverse
U	9120398	9120391	8	TTCTGATC	reverse
U	9120391	9120398	8	GATCAGAA	forward
U	9139317	9139310	8	CCTTCAAC	reverse
U	9139310	9139317	8	GTTGAAGG	forward
U	9165167	9165160	8	CCTTCAAC	reverse
U	9165160	9165167	8	GTTGAAGG	forward
U	9386021	9386014	8	GATCAGAA	reverse
U	9386014	9386021	8	TTCTGATC	forward
U	9437966	9437959	8	GATCAGAA	reverse
U	9437959	9437966	8	TTCTGATC	forward
U	9442903	9442910	8	GGCTATCC	forward
U	9452303	9452296	8	CCTTCAAC	reverse
U	9452296	9452303	8	GTTGAAGG	forward
U	9508427	9508420	8	CCTTCAAC	reverse
U	9508420	9508427	8	GTTGAAGG	forward
U	9549924	9549917	8	TTCTGATC	reverse
U	9549917	9549924	8	GATCAGAA	forward
U	9570330	9570323	8	TGGCCGCC	reverse
U	9570323	9570330	8	GGCGGCCA	forward
U	9589156	9589149	8	CCTTCAAC	reverse
U	9589149	9589156	8	GTTGAAGG	forward
U	9764423	9764430	8	TGGCCGCC	forward
U	9808301	9808294	8	GATCAGAA	reverse
U	9808294	9808301	8	TTCTGATC	forward
X	1170719	1170726	8	GTACAGTG	forward
X	6762239	6762232	8	TTTCCTAC	reverse
X	6762232	6762239	8	GTAGGAAA	forward
X	7869381	7869388	8	GTCGAACG	forward
X	8819179	8819186	8	TTCCTGGC	forward
X	9479322	9479315	8	GCCTGGCG	reverse
X	9535027	9535020	8	ACACCCAC	reverse
X	9535020	9535027	8	GTGGGTGT	forward
X	13536119	13536112	8	GGTCCGGG	reverse
X	13536112	13536119	8	CCCGGACC	forward
X	16493930	16493923	8	GGTGTGAG	reverse
X	16589791	16589784	8	TTGTTTAG	reverse
X	16589784	16589791	8	CTAAACAA	forward
X	19781160	19781153	8	GTTTGGGC	reverse
X	19781153	19781160	8	GCCCAAAC	forward
X	22257104	22257097	8	ATCTGACC	reverse
X	22257097	22257104	8	GGTCAGAT	forward


Result of SRR823382

Chromosome	TSD_start	TSD_end	TSD_size	TSD_sequence	Direction
2L	2492944	2492937	8	GGTGAAAC	reverse
2L	2492937	2492944	8	GTTTCACC	forward
2L	3619244	3619237	8	TCTGATCC	reverse
2L	3619237	3619244	8	GGATCAGA	forward
2L	3771695	3771702	8	GGTTCGTG	forward
2L	4892112	4892105	8	ATGCGGCC	reverse
2L	7307176	7307169	8	GTGCCAAC	reverse
2L	7307169	7307176	8	GTTGGCAC	forward
2L	9238165	9238158	8	GCATGGAC	reverse
2L	9238158	9238165	8	GTCCATGC	forward
2L	9613374	9613367	8	CTCACGCT	reverse
2L	12038473	12038480	8	AGCCTGCT	forward
2L	13286210	13286203	8	CCCTGGAA	reverse
2L	14490582	14490575	8	GGCTGCAC	reverse
2L	14490575	14490582	8	GTGCAGCC	forward
2R	616578	616571	8	GTCTGGAA	reverse
2R	616571	616578	8	TTCCAGAC	forward
2R	5025390	5025383	8	ATACTGCC	reverse
2R	5025383	5025390	8	GGCAGTAT	forward
2R	6011747	6011754	8	GGCTAGTG	forward
2R	10219841	10219848	8	GTGTGCCG	forward
2R	12042356	12042363	8	GTACGTAC	forward
2R	12471473	12471466	8	CTCGAGAC	reverse
2R	12471466	12471473	8	GTCTCGAG	forward
2R	12716580	12716573	8	GGGGAAAC	reverse
2R	12716573	12716580	8	GTTTCCCC	forward
2R	13606943	13606950	8	GGTGGTTG	forward
2R	14605497	14605504	8	GTGGCGCC	forward
2R	17266959	17266966	8	AGTTGAAC	forward
2R	17533641	17533648	8	GTACCGTG	forward
2R	18402144	18402151	8	GGGTGGAT	forward
2R	19468373	19468366	8	ATGTGGGC	reverse
2R	20655580	20655587	8	GGCTGACG	forward
2R	20899589	20899596	8	GTTCTTGG	forward
3L	3165056	3165049	8	CGCCGGAT	reverse
3L	3165049	3165056	8	ATCCGGCG	forward
3L	3249219	3249226	8	TGCTGCCC	forward
3L	3250549	3250542	8	GTTTGTGC	reverse
3L	3250542	3250549	8	GCACAAAC	forward
3L	4283884	4283877	8	CACAGCCG	reverse
3L	4283877	4283884	8	CGGCTGTG	forward
3L	4692336	4692329	8	CTCTAGCC	reverse
3L	6211152	6211145	8	GTCTCGAG	reverse
3L	8056520	8056513	8	TGTTTGTT	reverse
3L	8244026	8244027	2	GG	forward
3L	8668758	8668765	8	CCCCTAGG	forward
3L	10356957	10356950	8	CCCTCACA	reverse
3L	14749615	14749608	8	GTTCGGTC	reverse
3L	15946475	15946468	8	GCGCACAC	reverse
3L	19164998	19164991	8	GGCTGACG	reverse
3L	20487116	20487109	8	AACATATG	reverse
3L	21759381	21759374	8	GGCTAGCC	reverse
3LHet	2204781	2204774	8	GTCGGGGT	reverse
3R	22954	22961	8	AGACGTAC	forward
3R	216120	216113	8	GCTCAGTG	reverse
3R	1413583	1413590	8	GTGTGTAC	forward
3R	3645029	3645036	8	GTATCGCG	forward
3R	9638649	9638642	8	ATCACGAT	reverse
3R	9638642	9638649	8	ATCGTGAT	forward
3R	10549487	10549480	8	CGCCGGAG	reverse
3R	12068380	12068373	8	ATTGAAAC	reverse
3R	12068373	12068380	8	GTTTCAAT	forward
3R	13997956	13997949	8	GTTCACAT	reverse
3R	14273875	14273882	8	GTATGCAC	forward
3R	14983577	14983584	8	GCGCAGCA	forward
3R	15006288	15006281	8	GCACACTG	reverse
3R	16414044	16414037	8	ATCCAAAC	reverse
3R	16414037	16414044	8	GTTTGGAT	forward
3R	17123083	17123076	8	ATCCGGGG	reverse
3R	17123076	17123083	8	CCCCGGAT	forward
3R	17123098	17123091	8	GTTGGTGG	reverse
3R	17123091	17123098	8	CCACCAAC	forward
3R	18194871	18194878	8	GTCCGCCT	forward
3R	20412296	20412289	8	CCGTGGGC	reverse
3R	20412289	20412296	8	GCCCACGG	forward
3R	20475780	20475773	8	ACACAGCC	reverse
3R	20475773	20475780	8	GGCTGTGT	forward
4	1020473	1020466	8	CTGCGCAG	reverse
U	91054	91047	8	GTTGAAGG	reverse
U	91047	91054	8	CCTTCAAC	forward
U	104801	104794	8	TTCTGATC	reverse
U	104794	104801	8	GATCAGAA	forward
U	452264	452257	8	TTCTGATC	reverse
U	452257	452264	8	GATCAGAA	forward
U	576061	576054	8	TTCTGATC	reverse
U	576054	576061	8	GATCAGAA	forward
U	867685	867678	8	CCTTCAAC	reverse
U	867678	867685	8	GTTGAAGG	forward
U	868374	868367	8	GATCAGAA	reverse
U	868367	868374	8	TTCTGATC	forward
U	1086530	1086537	8	TTCTGATC	forward
U	1088945	1088938	8	TTCTGATC	reverse
U	1088938	1088945	8	GATCAGAA	forward
U	1101515	1101508	8	TTCTGATC	reverse
U	1101508	1101515	8	GATCAGAA	forward
U	1104536	1104529	8	GATCAGAA	reverse
U	1104529	1104536	8	TTCTGATC	forward
U	1108324	1108317	8	GATCAGAA	reverse
U	1108317	1108324	8	TTCTGATC	forward
U	1173968	1173961	8	TTCTGATC	reverse
U	1173961	1173968	8	GATCAGAA	forward
U	1177154	1177147	8	TTCTGATC	reverse
U	1177147	1177154	8	GATCAGAA	forward
U	1187394	1187387	8	TTCTGATC	reverse
U	1187387	1187394	8	GATCAGAA	forward
U	1220590	1220583	8	GATCAGAA	reverse
U	1220583	1220590	8	TTCTGATC	forward
U	1379287	1379280	8	GATCAGAA	reverse
U	1379280	1379287	8	TTCTGATC	forward
U	1379294	1379287	8	TTCTGATC	reverse
U	1379287	1379294	8	GATCAGAA	forward
U	1392304	1392297	8	CCTTCAAC	reverse
U	1392297	1392304	8	GTTGAAGG	forward
U	1443258	1443251	8	GTCAGGAC	reverse
U	1443251	1443258	8	GTCCTGAC	forward
U	1443371	1443364	8	GTCAGGAC	reverse
U	1450349	1450342	8	GTCAGGAC	reverse
U	1450342	1450349	8	GTCCTGAC	forward
U	1450462	1450455	8	GTCAGGAC	reverse
U	1456038	1456045	8	TTCTGATC	forward
U	1617819	1617812	8	GATCAGAA	reverse
U	1617812	1617819	8	TTCTGATC	forward
U	1624244	1624237	8	GATCAGAA	reverse
U	1624237	1624244	8	TTCTGATC	forward
U	1799712	1799705	8	CCTTCAAC	reverse
U	1799705	1799712	8	GTTGAAGG	forward
U	1809225	1809218	8	TTCTGATC	reverse
U	1838072	1838065	8	TTCTGATC	reverse
U	2003436	2003429	8	TTCTGATC	reverse
U	2003429	2003436	8	GATCAGAA	forward
U	2079924	2079917	8	TTCTGATC	reverse
U	2079917	2079924	8	GATCAGAA	forward
U	2097015	2097008	8	GTCAGGAC	reverse
U	2097008	2097015	8	GTCCTGAC	forward
U	2097128	2097121	8	GTCAGGAC	reverse
U	2190031	2190024	8	CCTTCAAC	reverse
U	2190024	2190031	8	GTTGAAGG	forward
U	2246549	2246556	8	GTCAGGAC	forward
U	2246669	2246662	8	GTCCTGAC	reverse
U	2246662	2246669	8	GTCAGGAC	forward
U	2253648	2253655	8	GTCAGGAC	forward
U	2253768	2253761	8	GTCCTGAC	reverse
U	2253761	2253768	8	GTCAGGAC	forward
U	2783488	2783481	8	GTCAGGAC	reverse
U	2783481	2783488	8	GTCCTGAC	forward
U	2783601	2783594	8	GTCAGGAC	reverse
U	2790057	2790050	8	GTCAGGAC	reverse
U	2790050	2790057	8	GTCCTGAC	forward
U	2790170	2790163	8	GTCAGGAC	reverse
U	2838078	2838071	8	GATCAGAA	reverse
U	2838071	2838078	8	TTCTGATC	forward
U	3026464	3026471	8	TTCTGATC	forward
U	3079898	3079891	8	GTTGAAGG	reverse
U	3079891	3079898	8	CCTTCAAC	forward
U	3313537	3313544	8	GTCAGGAC	forward
U	3313657	3313650	8	GTCCTGAC	reverse
U	3313650	3313657	8	GTCAGGAC	forward
U	3438311	3438304	8	TTCTGATC	reverse
U	3438304	3438311	8	GATCAGAA	forward
U	3442100	3442093	8	TTCTGATC	reverse
U	3442093	3442100	8	GATCAGAA	forward
U	3445122	3445115	8	GATCAGAA	reverse
U	3445115	3445122	8	TTCTGATC	forward
U	3471913	3471906	8	GTTGAAGG	reverse
U	3471906	3471913	8	CCTTCAAC	forward
U	3640648	3640641	8	TTCTGATC	reverse
U	3897984	3897977	8	GATCAGAA	reverse
U	3897977	3897984	8	TTCTGATC	forward
U	3998991	3998984	8	CCTTCAAC	reverse
U	3998984	3998991	8	GTTGAAGG	forward
U	4334291	4334284	8	GTTGAAGG	reverse
U	4340891	4340884	8	GTTGAAGG	reverse
U	4340884	4340891	8	CCTTCAAC	forward
U	4855576	4855569	8	GTTGAAGG	reverse
U	4855569	4855576	8	CCTTCAAC	forward
U	5014466	5014459	8	GATCAGAA	reverse
U	5014459	5014466	8	TTCTGATC	forward
U	5215561	5215568	8	GTCAGGAC	forward
U	5215681	5215674	8	GTCCTGAC	reverse
U	5215674	5215681	8	GTCAGGAC	forward
U	5222920	5222927	8	GTCAGGAC	forward
U	5223040	5223033	8	GTCCTGAC	reverse
U	5223033	5223040	8	GTCAGGAC	forward
U	5333383	5333390	8	TTCTGATC	forward
U	5348139	5348132	8	TTCTGATC	reverse
U	5536941	5536934	8	TTCTGATC	reverse
U	5536934	5536941	8	GATCAGAA	forward
U	5557026	5557019	8	TTCTGATC	reverse
U	5557019	5557026	8	GATCAGAA	forward
U	5599473	5599466	8	TTCTGATC	reverse
U	5599466	5599473	8	GATCAGAA	forward
U	5750931	5750924	8	GATCAGAA	reverse
U	5750924	5750931	8	TTCTGATC	forward
U	5926168	5926175	8	TTCTGATC	forward
U	6003089	6003082	8	GATCAGAA	reverse
U	6003082	6003089	8	TTCTGATC	forward
U	6014327	6014334	8	GTCAGGAC	forward
U	6014447	6014440	8	GTCCTGAC	reverse
U	6014440	6014447	8	GTCAGGAC	forward
U	6082705	6082698	8	CCTTCAAC	reverse
U	6082698	6082705	8	GTTGAAGG	forward
U	6086266	6086259	8	GTCAGGAC	reverse
U	6086259	6086266	8	GTCCTGAC	forward
U	6086379	6086372	8	GTCAGGAC	reverse
U	6153117	6153110	8	CCTTCAAC	reverse
U	6153110	6153117	8	GTTGAAGG	forward
U	6158043	6158036	8	TTCTGATC	reverse
U	6158036	6158043	8	GATCAGAA	forward
U	6193491	6193484	8	TTCTGATC	reverse
U	6193484	6193491	8	GATCAGAA	forward
U	6272528	6272535	8	TTCTGATC	forward
U	6412947	6412954	8	TTCTGATC	forward
U	6435025	6435018	8	TTCTGATC	reverse
U	6435018	6435025	8	GATCAGAA	forward
U	6442460	6442453	8	TTCTGATC	reverse
U	6442453	6442460	8	GATCAGAA	forward
U	6661692	6661685	8	GATCAGAA	reverse
U	6661685	6661692	8	TTCTGATC	forward
U	6907780	6907773	8	TTCTGATC	reverse
U	6949316	6949309	8	GATCAGAA	reverse
U	6949309	6949316	8	TTCTGATC	forward
U	6959710	6959703	8	GATCAGAA	reverse
U	6959703	6959710	8	TTCTGATC	forward
U	7005028	7005021	8	GTTGAAGG	reverse
U	7382069	7382062	8	TTCTGATC	reverse
U	7382062	7382069	8	GATCAGAA	forward
U	7395641	7395634	8	GATCAGAA	reverse
U	7395634	7395641	8	TTCTGATC	forward
U	7437913	7437906	8	GTTGAAGG	reverse
U	7437906	7437913	8	CCTTCAAC	forward
U	7465210	7465203	8	GATCAGAA	reverse
U	7465203	7465210	8	TTCTGATC	forward
U	7476448	7476441	8	TTCTGATC	reverse
U	7476441	7476448	8	GATCAGAA	forward
U	7625199	7625192	8	GATCAGAA	reverse
U	7625192	7625199	8	TTCTGATC	forward
U	7805626	7805619	8	TTCTGATC	reverse
U	7807455	7807448	8	GATCAGAA	reverse
U	7807448	7807455	8	TTCTGATC	forward
U	7811204	7811197	8	CCTTCAAC	reverse
U	7811197	7811204	8	GTTGAAGG	forward
U	7850198	7850191	8	TTCTGATC	reverse
U	7963570	7963577	8	TTCTGATC	forward
U	8135364	8135357	8	CCTTCAAC	reverse
U	8135357	8135364	8	GTTGAAGG	forward
U	8215096	8215089	8	GATCAGAA	reverse
U	8215089	8215096	8	TTCTGATC	forward
U	8364961	8364968	8	GTCGGCAG	forward
U	8462801	8462794	8	TTCTGATC	reverse
U	8462794	8462801	8	GATCAGAA	forward
U	8517275	8517282	8	TTCTGATC	forward
U	8520857	8520864	8	GTCAGGAC	forward
U	8520977	8520970	8	GTCCTGAC	reverse
U	8520970	8520977	8	GTCAGGAC	forward
U	8588523	8588516	8	TTCTGATC	reverse
U	8588516	8588523	8	GATCAGAA	forward
U	8673229	8673236	8	GTCAGGAC	forward
U	8673349	8673342	8	GTCCTGAC	reverse
U	8673342	8673349	8	GTCAGGAC	forward
U	8765320	8765313	8	CCTTCAAC	reverse
U	8765313	8765320	8	GTTGAAGG	forward
U	8862799	8862792	8	CCTTCAAC	reverse
U	8862792	8862799	8	GTTGAAGG	forward
U	8896936	8896929	8	CCTTCAAC	reverse
U	8896929	8896936	8	GTTGAAGG	forward
U	8915786	8915779	8	GTCAGGAC	reverse
U	8915779	8915786	8	GTCCTGAC	forward
U	8915899	8915892	8	GTCAGGAC	reverse
U	8964553	8964546	8	GTCAGGAC	reverse
U	8964546	8964553	8	GTCCTGAC	forward
U	8964666	8964659	8	GTCAGGAC	reverse
U	8971488	8971481	8	GATCAGAA	reverse
U	8971481	8971488	8	TTCTGATC	forward
U	8987228	8987221	8	GTCAGGAC	reverse
U	8987221	8987228	8	GTCCTGAC	forward
U	8987341	8987334	8	GTCAGGAC	reverse
U	9038606	9038613	8	TTCTGATC	forward
U	9120398	9120391	8	TTCTGATC	reverse
U	9120391	9120398	8	GATCAGAA	forward
U	9139317	9139310	8	CCTTCAAC	reverse
U	9139310	9139317	8	GTTGAAGG	forward
U	9151078	9151071	8	GTCGGCAG	reverse
U	9165167	9165160	8	CCTTCAAC	reverse
U	9165160	9165167	8	GTTGAAGG	forward
U	9203763	9203756	8	GTCAGGAC	reverse
U	9203756	9203763	8	GTCCTGAC	forward
U	9203876	9203869	8	GTCAGGAC	reverse
U	9386021	9386014	8	GATCAGAA	reverse
U	9386014	9386021	8	TTCTGATC	forward
U	9437966	9437959	8	GATCAGAA	reverse
U	9437959	9437966	8	TTCTGATC	forward
U	9452303	9452296	8	CCTTCAAC	reverse
U	9452296	9452303	8	GTTGAAGG	forward
U	9462059	9462066	8	TTCTGATC	forward
U	9496392	9496385	8	TTCTGATC	reverse
U	9508427	9508420	8	CCTTCAAC	reverse
U	9508420	9508427	8	GTTGAAGG	forward
U	9549924	9549917	8	TTCTGATC	reverse
U	9549917	9549924	8	GATCAGAA	forward
U	9589156	9589149	8	CCTTCAAC	reverse
U	9589149	9589156	8	GTTGAAGG	forward
U	9808301	9808294	8	GATCAGAA	reverse
U	9808294	9808301	8	TTCTGATC	forward
U	9888178	9888185	8	GTCAGGAC	forward
U	9888298	9888291	8	GTCCTGAC	reverse
U	9888291	9888298	8	GTCAGGAC	forward
U	9896342	9896335	8	GTCCTGAC	reverse
U	9896335	9896342	8	GTCAGGAC	forward
U	9985900	9985893	8	TTCTGATC	reverse
U	10048155	10048148	8	GTCCTGAC	reverse
U	10048148	10048155	8	GTCAGGAC	forward
X	1103933	1103926	8	CTTCAAAC	reverse
X	1103926	1103933	8	GTTTGAAG	forward
X	1170726	1170719	8	CACTGTAC	reverse
X	1170719	1170726	8	GTACAGTG	forward
X	2187535	2187528	8	ATCTGTGC	reverse
X	2211665	2211658	8	ATTCGAGG	reverse
X	5258565	5258558	8	ACCCAGAT	reverse
X	5798551	5798544	8	GGGCGAGG	reverse
X	5859911	5859918	8	AGCTAGAG	forward
X	6060378	6060371	8	GCTCAAGG	reverse
X	6060371	6060378	8	CCTTGAGC	forward
X	6762239	6762232	8	TTTCCTAC	reverse
X	6762232	6762239	8	GTAGGAAA	forward
X	7194348	7194341	8	TGCCACGT	reverse
X	7599928	7599921	8	CATTGTAT	reverse
X	8819186	8819179	8	GCCAGGAA	reverse
X	8819179	8819186	8	TTCCTGGC	forward
X	9479315	9479322	8	CGCCAGGC	forward
X	9535027	9535020	8	ACACCCAC	reverse
X	9535020	9535027	8	GTGGGTGT	forward
X	9552113	9552120	8	GGCAGTAC	forward
X	10184223	10184216	8	CTCTGGCC	reverse
X	14720104	14720097	8	GTTTGGCT	reverse
X	14720097	14720104	8	AGCCAAAC	forward
X	15705871	15705864	8	GCTCTGCC	reverse
X	16214446	16214445	2	GC	reverse
X	18428614	18428607	8	ATCCGAAT	reverse
X	18428607	18428614	8	ATTCGGAT	forward
X	19047775	19047768	8	GCCTCAAG	reverse
X	19114627	19114620	8	GGCCAACC	reverse
X	19781160	19781153	8	GTTTGGGC	reverse
X	19781153	19781160	8	GCCCAAAC	forward
X	20201608	20201601	8	CTCCAGCC	reverse
X	22257104	22257097	8	ATCTGACC	reverse
X	22257097	22257104	8	GGTCAGAT	forward
